# Supplementary material for: Bis(2-chloro­benz­yl)dimethyl­ammonium bromide
Source: Acta Crystallogr Sect E Struct Rep Online. 2009 Jun 13;65(Pt 7):o1570–1. doi: 10.1107/S160053680902159X (PMC2969506; doi:10.1107/S160053680902159X)
Supplement: Supplementary file 2 [file e-65-o1570-Isup2.hkl]

# 
# h,k,l, Fc-squared, Fo-squared, sigma(Fo-squared) and status flag 
# 
data_I
_shelx_title ' tm1 in P2(1)/n' 
_shelx_refln_list_code          4 
_shelx_F_calc_maximum      273.51 
_exptl_crystal_F_000       760.00 
_reflns_d_resolution_high  0.7384 
 
loop_ 
 _symmetry_equiv_pos_as_xyz 
 'x, y, z' 
 '-x+1/2, y+1/2, -z+1/2' 
 '-x, -y, -z' 
 'x-1/2, -y-1/2, z-1/2' 
 
_cell_length_a    11.9427 
_cell_length_b     8.9771 
_cell_length_c    15.0759 
_cell_angle_alpha  90.000 
_cell_angle_beta   97.411 
_cell_angle_gamma  90.000 
 
_shelx_F_squared_multiplier     1.000 
 
loop_ 
 _refln_index_h 
 _refln_index_k 
 _refln_index_l 
 _refln_F_squared_calc 
 _refln_F_squared_meas 
 _refln_F_squared_sigma 
 _refln_observed_status 
   2   0   0      922.71      904.59      8.16 o 
   4   0   0     2995.11     3002.39     41.04 o 
   6   0   0    13354.31    13750.75    125.95 o 
   8   0   0      528.56      538.46      9.87 o 
  10   0   0     1841.51     1816.49     46.50 o 
  12   0   0     2042.06     1941.96     28.26 o 
  14   0   0      534.69      615.69     25.29 o 
   1   1   0      570.75      600.72      4.64 o 
   2   1   0    15525.72    16226.31    118.11 o 
   3   1   0      357.12      358.53      9.14 o 
   4   1   0     6593.48     6608.12     41.75 o 
   5   1   0      483.82      537.08      4.96 o 
   6   1   0      159.05      193.18      3.63 o 
   7   1   0     1483.31     1423.35     11.05 o 
   8   1   0     2216.90     2211.13     15.27 o 
   9   1   0      223.53      218.59      5.88 o 
  10   1   0      374.37      392.11      8.50 o 
  11   1   0      197.41      192.96      9.53 o 
  12   1   0        7.58        3.02      6.26 o 
  13   1   0       31.54       35.35      7.24 o 
  14   1   0      518.16      530.36     13.78 o 
  15   1   0      530.69      542.39     18.17 o 
   0   2   0    13490.27    14141.45    112.29 o 
   1   2   0     6586.71     6971.91     42.43 o 
   2   2   0      612.04      625.35      5.00 o 
   3   2   0     2093.67     2136.61     14.53 o 
   4   2   0     3026.48     3098.31     20.68 o 
   5   2   0     3731.45     3590.52     24.05 o 
   6   2   0     2867.45     2894.65     20.32 o 
   7   2   0     2478.94     2507.91     18.47 o 
   8   2   0      822.77      782.82      8.75 o 
   9   2   0      231.03      225.89      6.19 o 
  10   2   0      936.19      912.23     10.45 o 
  11   2   0       15.33       19.06      5.89 o 
  12   2   0      606.18      579.26     12.55 o 
  13   2   0     1961.62     2013.52     24.35 o 
  14   2   0      170.91      180.71     17.19 o 
  15   2   0      126.35      129.32     11.84 o 
   1   3   0     2725.21     2650.01     15.98 o 
   2   3   0     2810.94     2923.60     17.59 o 
   3   3   0     4283.73     4136.33     24.50 o 
   4   3   0     2864.46     2911.26     19.84 o 
   5   3   0     1707.66     1634.19     12.55 o 
   6   3   0      187.78      189.31      6.13 o 
   7   3   0      628.35      614.16      7.43 o 
   8   3   0        4.32        7.12      3.20 o 
   9   3   0     3205.86     3045.20     24.90 o 
  10   3   0      962.29     1003.37     12.50 o 
  11   3   0      474.24      485.12      9.74 o 
  12   3   0     1091.97     1055.89     16.47 o 
  13   3   0       25.69       29.63      7.57 o 
  14   3   0      575.67      563.66     14.22 o 
  15   3   0      437.42      426.16     34.27 o 
   0   4   0      989.96      931.88      9.95 o 
   1   4   0      725.82      614.09      6.62 o 
   2   4   0      202.67      211.32      3.42 o 
   3   4   0      724.21      697.99      6.05 o 
   4   4   0      111.18      118.18      3.87 o 
   5   4   0     5539.87     5430.96     35.71 o 
   6   4   0      537.57      540.37      6.91 o 
   7   4   0     5780.91     5838.49     38.93 o 
   8   4   0      194.21      193.07      6.88 o 
   9   4   0       95.15      104.02      6.72 o 
  10   4   0       18.07       15.44      5.26 o 
  11   4   0     6277.30     6178.75     81.09 o 
  12   4   0      204.24      199.69      8.36 o 
  13   4   0      158.38      175.11     10.03 o 
  14   4   0       12.11        3.91     16.21 o 
  15   4   0      172.00      149.45     21.81 o 
   1   5   0      635.06      722.38      6.46 o 
   2   5   0     2471.43     2677.99     17.10 o 
   3   5   0     4011.53     3866.08     23.75 o 
   4   5   0     4822.44     4849.76     38.16 o 
   5   5   0       72.56       71.89      3.41 o 
   6   5   0       90.86       93.96      3.95 o 
   7   5   0      140.09      138.65      5.67 o 
   8   5   0      958.99      997.41     12.37 o 
   9   5   0     7010.32     6851.82     72.89 o 
  10   5   0      720.13      683.13     11.50 o 
  11   5   0       72.15       80.44      6.81 o 
  12   5   0       32.09       47.18      7.01 o 
  13   5   0       30.88       11.73      8.41 o 
   0   6   0      132.13      140.73      5.83 o 
   1   6   0     1274.49     1332.65     10.23 o 
   2   6   0     3781.55     3720.10     23.28 o 
   3   6   0       46.92       46.53      2.88 o 
   4   6   0       21.28       39.25      6.97 o 
   5   6   0      470.95      456.70      7.07 o 
   6   6   0     3601.02     3659.86     29.58 o 
   7   6   0     1653.37     1627.97     18.29 o 
   8   6   0     1606.83     1662.54     17.27 o 
   9   6   0      319.74      294.48      8.78 o 
  10   6   0     1368.06     1473.00     17.17 o 
  11   6   0      361.00      348.63     11.69 o 
  12   6   0      586.02      573.10     14.00 o 
  13   6   0      161.09      146.73     12.75 o 
   1   7   0      912.56      899.79      8.47 o 
   2   7   0     1274.75     1273.44     10.53 o 
   3   7   0     1663.15     1654.75     14.06 o 
   4   7   0     3754.68     3762.26     30.18 o 
   5   7   0      184.23      189.39      6.97 o 
   6   7   0       10.89       19.01      4.90 o 
   7   7   0        7.51       10.72      5.95 o 
   8   7   0      991.50     1010.14     15.95 o 
   9   7   0      448.90      467.98     12.25 o 
  10   7   0     1492.29     1519.16     28.16 o 
  11   7   0       96.42      122.15      9.88 o 
  12   7   0      334.18      347.87     16.60 o 
   0   8   0     5269.71     5279.68     46.45 o 
   1   8   0      119.42      136.35      5.25 o 
   2   8   0      619.12      572.13     14.18 o 
   3   8   0      244.56      243.80      9.27 o 
   4   8   0      774.92      743.02     14.52 o 
   5   8   0      578.49      577.86     12.07 o 
   6   8   0     1232.76     1230.94     17.52 o 
   7   8   0      201.75      201.57      9.65 o 
   8   8   0      424.31      461.59     12.57 o 
   9   8   0       23.99       23.96      7.74 o 
  10   8   0      107.54      126.87     15.62 o 
  11   8   0     1077.41     1123.66     24.87 o 
   1   9   0      325.20      311.69      8.25 o 
   2   9   0     2089.74     2120.63     28.67 o 
   3   9   0     2689.34     2614.76     33.92 o 
   4   9   0      209.39      217.11     12.62 o 
   5   9   0       24.41       25.93      6.77 o 
   6   9   0        5.26        1.98      6.83 o 
   7   9   0      215.89      222.78     12.05 o 
   8   9   0      319.47      308.66     12.17 o 
   9   9   0      773.77      782.80     17.34 o 
  10   9   0        5.80        0.30     15.32 o 
   0  10   0     2846.92     2670.42     48.53 o 
   1  10   0     1838.65     1749.55     25.85 o 
   2  10   0      133.54      126.85      9.76 o 
   3  10   0      281.43      275.31     15.13 o 
   4  10   0       11.06        6.13      8.02 o 
   5  10   0      685.78      665.21     17.33 o 
   6  10   0      158.41      162.26     12.27 o 
   7  10   0      282.48      292.61     14.94 o 
   1  11   0     1147.76     1132.05     30.87 o 
   2  11   0       43.92       48.84     18.64 o 
   3  11   0      841.79      831.36     19.19 o 
   4  11   0        3.69       12.94      8.83 o 
   5  11   0      229.27      222.89     18.42 o 
 -15   0   1      144.99      170.96     18.04 o 
 -13   0   1      357.33      382.65     18.42 o 
 -11   0   1       30.49       19.50      7.47 o 
  -9   0   1       28.72       33.40      6.10 o 
  -7   0   1    11465.68    11213.12     91.05 o 
  -5   0   1     3835.37     3842.89     32.84 o 
  -3   0   1    43019.41    41820.13    432.84 o 
  -1   0   1     5326.82     5287.91     73.03 o 
   1   0   1     1102.34     1133.26     12.04 o 
   3   0   1    19847.50    19445.84    167.34 o 
   5   0   1      585.91      587.38      7.30 o 
   7   0   1    10968.95    11099.10     90.01 o 
   9   0   1     2472.38     2463.41     24.05 o 
  11   0   1     6177.88     6009.82     65.85 o 
  13   0   1     1466.56     1417.14     35.10 o 
  15   0   1     1064.14     1061.63     33.06 o 
 -15   1   1       13.22       12.95     11.84 o 
 -14   1   1       96.86      105.87      8.83 o 
 -13   1   1        5.37        8.96      7.09 o 
 -12   1   1      473.51      442.55      9.96 o 
 -11   1   1      153.69      170.12      6.84 o 
 -10   1   1      198.81      197.02      7.24 o 
  -9   1   1     2376.49     2358.59     18.44 o 
  -8   1   1      936.23      981.08     13.77 o 
  -7   1   1       33.66       46.61      2.39 o 
  -6   1   1      937.41      930.61      8.63 o 
  -5   1   1    10957.15    10586.87     71.50 o 
  -4   1   1    11092.33    11218.57     88.22 o 
  -3   1   1      142.37      144.50      2.86 o 
  -2   1   1       17.22       21.76      1.00 o 
  -1   1   1       38.32       54.86      3.02 o 
   0   1   1      486.06      515.34      3.83 o 
   1   1   1       90.56       86.04      3.23 o 
   2   1   1     3470.64     3708.06     21.54 o 
   3   1   1     2873.67     2925.59     18.57 o 
   4   1   1     4466.49     4617.33     26.98 o 
   5   1   1      633.71      665.74      5.67 o 
   6   1   1     1760.74     1832.82     12.36 o 
   7   1   1     3061.19     2917.46     18.71 o 
   8   1   1     2046.14     1984.91     14.08 o 
   9   1   1     3209.70     3279.65     23.95 o 
  10   1   1      216.13      208.16      6.40 o 
  11   1   1      172.47      180.58      8.23 o 
  12   1   1      111.00      119.11      7.73 o 
  13   1   1     1409.41     1398.98     25.11 o 
  14   1   1      955.54      975.75     21.38 o 
  15   1   1      281.35      279.96     21.74 o 
 -15   2   1      519.80      532.59     18.06 o 
 -14   2   1       35.04       25.82      9.30 o 
 -13   2   1      448.68      434.67     12.76 o 
 -12   2   1     1374.01     1380.63     18.60 o 
 -11   2   1      186.17      191.80      8.21 o 
 -10   2   1      560.66      586.34      8.62 o 
  -9   2   1     1717.06     1727.38     14.84 o 
  -8   2   1     1484.19     1536.12     13.25 o 
  -7   2   1     1038.00     1061.55      9.92 o 
  -6   2   1    15998.13    16564.11    136.58 o 
  -5   2   1     2195.19     2461.83     19.32 o 
  -4   2   1    14623.46    15236.23     94.05 o 
  -3   2   1     2022.11     2121.15     14.46 o 
  -2   2   1    11855.01    12146.70     68.54 o 
  -1   2   1    10867.48    11166.93     62.96 o 
   0   2   1    11447.92    11985.72     67.49 o 
   1   2   1     9164.68     9528.88     53.89 o 
   2   2   1    17147.94    17719.60     99.41 o 
   3   2   1     6813.01     6858.79     39.30 o 
   4   2   1      626.61      591.44      5.85 o 
   5   2   1     1945.14     1728.29     11.58 o 
   6   2   1     4680.50     4625.11     32.26 o 
   7   2   1       33.34       19.63      2.37 o 
   8   2   1        1.82        5.41      5.58 o 
   9   2   1      568.02      569.60     11.81 o 
  10   2   1     1627.16     1636.02     16.41 o 
  11   2   1     1431.87     1379.24     17.89 o 
  12   2   1     1162.17     1160.84     17.10 o 
  13   2   1        6.21        9.42      7.03 o 
  14   2   1      340.59      338.15     12.24 o 
  15   2   1      201.36      215.72     19.25 o 
 -15   3   1      178.44      168.83     12.40 o 
 -14   3   1      140.98      147.34      9.49 o 
 -13   3   1      446.39      437.26     12.09 o 
 -12   3   1     1052.20     1042.87     23.95 o 
 -11   3   1       20.09       14.70      5.09 o 
 -10   3   1     2292.45     2208.28     18.33 o 
  -9   3   1      244.69      220.61      6.27 o 
  -8   3   1      340.98      354.38      6.51 o 
  -7   3   1     3979.60     3905.82     27.06 o 
  -6   3   1     2659.94     2610.40     18.84 o 
  -5   3   1      733.86      636.61      6.81 o 
  -4   3   1     6556.86     6712.98     42.85 o 
  -3   3   1     1568.12     1568.49     10.30 o 
  -2   3   1        4.63       17.51      2.23 o 
  -1   3   1      759.25      766.60      6.01 o 
   0   3   1     9395.08     9689.68     54.83 o 
   1   3   1      146.55      150.29      3.59 o 
   2   3   1    12707.88    12943.87     73.84 o 
   3   3   1     5581.85     5635.04     32.78 o 
   4   3   1       14.85       30.40      1.78 o 
   5   3   1      154.72      107.94      3.02 o 
   6   3   1     2587.76     2615.89     20.38 o 
   7   3   1      207.28      183.63      5.11 o 
   8   3   1     2603.04     2574.24     19.53 o 
   9   3   1        3.74       -1.21      4.00 o 
  10   3   1      463.32      460.89      9.81 o 
  11   3   1        9.39        2.43      5.07 o 
  12   3   1      501.08      480.89     21.13 o 
  13   3   1      102.56      131.19      9.28 o 
  14   3   1      299.78      304.45     12.81 o 
  15   3   1       64.72       72.32     11.91 o 
 -14   4   1     2384.82     2519.62     29.73 o 
 -13   4   1        6.03       -1.14      7.87 o 
 -12   4   1      777.90      809.36     32.72 o 
 -11   4   1      333.20      325.39     12.68 o 
 -10   4   1      276.96      232.29      8.18 o 
  -9   4   1       44.52       50.09      5.07 o 
  -8   4   1     6044.27     6150.00     46.15 o 
  -7   4   1      906.08      908.51      9.48 o 
  -6   4   1      110.47      120.52      4.13 o 
  -5   4   1       17.61       39.82      2.77 o 
  -4   4   1       43.64       41.59      2.04 o 
  -3   4   1      608.96      555.96      5.96 o 
  -2   4   1     3303.48     3094.23     18.91 o 
  -1   4   1      442.56      488.45      4.67 o 
   0   4   1     9981.38    10711.44     60.79 o 
   1   4   1        6.21       12.22      2.41 o 
   2   4   1       21.67       22.29      2.60 o 
   3   4   1       96.60      123.35      3.17 o 
   4   4   1    18028.64    18551.93    104.47 o 
   5   4   1       55.52       49.00      2.35 o 
   6   4   1     1976.27     1987.49     16.82 o 
   7   4   1      727.92      782.81     10.51 o 
   8   4   1     2521.19     2469.25     21.65 o 
   9   4   1      334.85      324.53      8.14 o 
  10   4   1      379.24      439.67      9.44 o 
  11   4   1       39.64       24.09      5.98 o 
  12   4   1      198.30      210.52      8.47 o 
  13   4   1      151.94      155.82      9.89 o 
  14   4   1        8.66       -2.11      8.67 o 
 -13   5   1       83.37       88.03     10.94 o 
 -12   5   1      631.95      613.10     13.75 o 
 -11   5   1      532.67      546.15     11.19 o 
 -10   5   1      828.53      807.44     17.68 o 
  -9   5   1      467.05      435.20      9.36 o 
  -8   5   1       24.82       22.96      4.70 o 
  -7   5   1      870.11      821.51      9.37 o 
  -6   5   1     1169.43     1186.55     11.11 o 
  -5   5   1      168.75      179.48      4.99 o 
  -4   5   1      456.17      403.33      5.08 o 
  -3   5   1     2809.34     2788.68     17.79 o 
  -2   5   1      577.47      535.22      5.56 o 
  -1   5   1     1323.61     1495.02     10.57 o 
   0   5   1      914.40      808.21      8.82 o 
   1   5   1     4418.44     4444.99     26.72 o 
   2   5   1     3730.94     3867.04     23.66 o 
   3   5   1     4536.82     4530.56     27.44 o 
   4   5   1     1664.59     1643.32     12.83 o 
   5   5   1     1658.86     1646.18     13.42 o 
   6   5   1     4140.89     4231.25     32.92 o 
   7   5   1     1955.07     1920.14     18.01 o 
   8   5   1       81.26       97.41      5.54 o 
   9   5   1      421.35      406.48     11.67 o 
  10   5   1      453.92      480.28     10.17 o 
  11   5   1        1.69        0.59      6.12 o 
  12   5   1      363.90      400.22     11.24 o 
  13   5   1      126.32      124.03     11.53 o 
  14   5   1      154.23      184.02     22.12 o 
 -13   6   1      975.02     1068.35     32.91 o 
 -12   6   1        2.61       -5.85      7.45 o 
 -11   6   1      162.99      147.45      8.95 o 
 -10   6   1        7.81       -2.63      6.60 o 
  -9   6   1     2004.93     2040.50     23.74 o 
  -8   6   1     1004.03      974.25     12.63 o 
  -7   6   1      289.43      304.34      7.98 o 
  -6   6   1       15.64       24.59      3.72 o 
  -5   6   1       19.90       29.52      4.02 o 
  -4   6   1      143.20      150.36      4.82 o 
  -3   6   1       35.16       49.50      3.12 o 
  -2   6   1     1339.26     1358.89     10.42 o 
  -1   6   1     5494.80     5433.11     32.59 o 
   0   6   1      409.06      404.15      7.06 o 
   1   6   1      513.86      501.32      5.89 o 
   2   6   1       21.29       25.51      3.17 o 
   3   6   1     2177.27     2146.02     14.86 o 
   4   6   1     5138.50     5138.57     38.77 o 
   5   6   1    10069.82    10052.53     86.51 o 
   6   6   1      626.33      604.62      9.52 o 
   7   6   1     1245.19     1230.61     14.01 o 
   8   6   1       12.23       20.86      6.25 o 
   9   6   1      494.51      475.82     10.12 o 
  10   6   1      187.63      210.46      8.23 o 
  11   6   1     1262.73     1251.91     16.28 o 
  12   6   1       56.98       40.40      8.25 o 
  13   6   1       67.08       49.19     11.19 o 
 -13   7   1      560.62      531.46     26.49 o 
 -12   7   1       29.42       21.55     10.77 o 
 -11   7   1      696.61      696.13     21.23 o 
 -10   7   1      185.93      192.47      9.95 o 
  -9   7   1      724.03      747.66     14.40 o 
  -8   7   1      576.22      560.97     12.48 o 
  -7   7   1     1149.83     1109.03     16.33 o 
  -6   7   1       73.32       77.18      6.55 o 
  -5   7   1      754.22      763.81     12.81 o 
  -4   7   1       20.54       28.98      4.29 o 
  -3   7   1     4561.49     4576.39     32.47 o 
  -2   7   1      905.75      913.76      8.64 o 
  -1   7   1      211.14      219.42      5.04 o 
   0   7   1        5.33        5.25      2.95 o 
   1   7   1     3106.53     3124.97     20.51 o 
   2   7   1      132.13      125.54      4.21 o 
   3   7   1     3971.09     3945.53     31.15 o 
   4   7   1      769.81      738.54     10.44 o 
   5   7   1     1122.03     1125.41     13.22 o 
   6   7   1      463.29      472.19      9.31 o 
   7   7   1     2257.27     2241.16     21.28 o 
   8   7   1       51.71       52.55      6.14 o 
   9   7   1      564.03      562.95     12.91 o 
  10   7   1      183.62      207.41      9.98 o 
  11   7   1      317.64      302.85     12.05 o 
  12   7   1        2.08       -5.60     13.17 o 
 -11   8   1      109.25      117.52     12.54 o 
 -10   8   1        0.17       -5.08      7.74 o 
  -9   8   1      543.73      543.46     13.55 o 
  -8   8   1      347.93      365.29     11.81 o 
  -7   8   1     1748.44     1763.58     22.10 o 
  -6   8   1      213.57      226.97      9.75 o 
  -5   8   1      196.42      189.30     12.97 o 
  -4   8   1      827.14      797.85     13.49 o 
  -3   8   1     3158.97     3128.40     26.89 o 
  -2   8   1      542.99      534.83     11.83 o 
  -1   8   1     2413.60     2309.75     18.35 o 
   0   8   1      154.80      151.76      5.19 o 
   1   8   1      709.66      667.20      8.01 o 
   2   8   1      704.95      679.36      9.01 o 
   3   8   1     1157.34     1127.73     13.33 o 
   4   8   1      890.78      894.54     12.23 o 
   5   8   1      527.92      530.14     11.82 o 
   6   8   1       80.04       76.30      7.12 o 
   7   8   1      977.83      943.64     21.35 o 
   8   8   1      195.14      199.55      9.71 o 
   9   8   1      723.39      721.82     14.81 o 
  10   8   1      111.86      106.89      9.09 o 
  11   8   1     1011.91     1018.57     23.43 o 
 -10   9   1      469.09      479.83     27.10 o 
  -9   9   1        4.88       13.21      8.16 o 
  -8   9   1      199.01      204.31     10.65 o 
  -7   9   1       31.67       31.54      7.66 o 
  -6   9   1      263.07      283.76     11.13 o 
  -5   9   1     2561.69     2552.51     28.24 o 
  -4   9   1      854.90      894.70     14.96 o 
  -3   9   1       24.92       27.74      6.30 o 
  -2   9   1      422.41      425.19      9.25 o 
  -1   9   1       39.69       33.43      7.56 o 
   0   9   1      830.02      794.20     17.63 o 
   1   9   1      682.91      669.96     12.08 o 
   2   9   1      729.84      751.19     22.72 o 
   3   9   1       20.08       21.06      7.65 o 
   4   9   1      464.47      458.59     16.98 o 
   5   9   1      246.59      249.53     12.24 o 
   6   9   1     1309.99     1327.01     24.08 o 
   7   9   1      208.17      226.05     10.25 o 
   8   9   1      590.23      596.30     14.50 o 
   9   9   1      387.64      377.11     13.00 o 
  10   9   1        9.70        9.81     16.23 o 
  -9  10   1        1.53      -16.08     16.08 o 
  -8  10   1      338.76      353.47     15.87 o 
  -7  10   1      132.11      150.12      9.97 o 
  -6  10   1     1820.35     1834.17     40.33 o 
  -5  10   1       72.83       78.87      9.63 o 
  -4  10   1      695.42      720.77     16.99 o 
  -3  10   1      434.71      415.68     13.74 o 
  -2  10   1     1739.65     1667.78     25.40 o 
  -1  10   1       81.00       78.50     12.76 o 
   0  10   1      239.22      256.67     10.00 o 
   1  10   1      193.10      200.12     11.78 o 
   2  10   1      422.81      432.73     14.03 o 
   3  10   1       24.70       20.22      8.57 o 
   4  10   1      148.45      131.46     12.49 o 
   5  10   1      367.82      359.74     14.44 o 
   6  10   1      869.88      869.74     19.98 o 
   7  10   1      484.16      522.39     17.20 o 
  -6  11   1      743.84      785.15     26.04 o 
  -5  11   1        9.52        7.17     11.77 o 
  -4  11   1     1735.74     1763.89     39.21 o 
  -3  11   1      220.75      217.65     12.13 o 
  -2  11   1        8.72       52.31     13.89 o 
  -1  11   1      209.32      205.31     16.38 o 
   1  11   1      167.97      161.53     15.02 o 
   2  11   1     1315.52     1298.84     23.22 o 
   3  11   1        1.34       -3.61      8.14 o 
   4  11   1       15.71       24.82     15.62 o 
   5  11   1      155.35      141.00     14.95 o 
 -14   0   2      237.67      225.73     13.34 o 
 -12   0   2      211.14      222.77     12.14 o 
 -10   0   2    18986.10    18775.29    186.78 o 
  -8   0   2     1374.69     1344.97     14.96 o 
  -6   0   2        0.18        6.99      6.08 o 
  -4   0   2    20775.08    20567.98    163.35 o 
  -2   0   2      811.38      831.04      9.07 o 
   0   0   2       35.20       46.83      3.55 o 
   2   0   2     2816.88     2847.44     23.47 o 
   4   0   2    12898.90    12665.99    100.85 o 
   6   0   2      456.23      567.65      7.80 o 
   8   0   2     9265.99     8975.53     74.05 o 
  10   0   2     5318.22     5216.88     57.13 o 
  12   0   2      744.68      756.31     24.68 o 
  14   0   2      288.23      265.92     20.76 o 
 -15   1   2       54.19       55.64     11.67 o 
 -14   1   2        4.78       -0.31      7.36 o 
 -13   1   2      172.33      177.54      7.77 o 
 -12   1   2     3452.29     3484.46     30.23 o 
 -11   1   2     1506.73     1457.54     16.09 o 
 -10   1   2      976.41      923.88     11.98 o 
  -9   1   2        8.00       12.48      3.50 o 
  -8   1   2     3087.95     3108.31     22.56 o 
  -7   1   2      471.98      467.44      6.44 o 
  -6   1   2     7041.93     7066.81     45.50 o 
  -5   1   2      959.41      884.00      7.89 o 
  -4   1   2      523.66      514.01      8.45 o 
  -3   1   2     1981.73     1919.35     13.26 o 
  -2   1   2     2220.69     2292.49     20.59 o 
  -1   1   2      681.97      738.29      8.28 o 
   0   1   2     3079.53     3012.21     19.36 o 
   1   1   2      928.14      980.09      6.93 o 
   2   1   2     2205.76     2180.20     13.10 o 
   3   1   2     7557.09     7866.33     44.75 o 
   4   1   2     2497.23     2504.54     15.34 o 
   5   1   2     1501.03     1539.11     10.40 o 
   6   1   2     2723.22     2550.76     16.31 o 
   7   1   2     1592.94     1582.26     11.45 o 
   8   1   2     1792.72     1736.59     13.86 o 
   9   1   2      146.95      149.64      5.63 o 
  10   1   2     2548.35     2542.82     22.24 o 
  11   1   2     1085.81     1066.23     15.45 o 
  12   1   2      578.51      573.96     12.37 o 
  13   1   2      141.88      157.13     11.17 o 
  14   1   2      289.31      293.93     15.18 o 
 -15   2   2       17.64       10.81      8.14 o 
 -14   2   2      725.89      712.81     15.40 o 
 -13   2   2     1203.98     1230.63     29.00 o 
 -12   2   2      609.78      585.20     10.94 o 
 -11   2   2      105.47      113.08      6.22 o 
 -10   2   2      424.63      420.48      7.77 o 
  -9   2   2     3737.19     3809.29     27.32 o 
  -8   2   2     2166.60     2242.41     17.47 o 
  -7   2   2       85.16      113.76      3.91 o 
  -6   2   2       48.26       83.13      3.12 o 
  -5   2   2     3773.84     3929.38     26.23 o 
  -4   2   2      517.97      506.00      5.27 o 
  -3   2   2     6483.38     6488.18     40.92 o 
  -2   2   2    16602.71    16748.58     94.14 o 
  -1   2   2       69.86       82.93      4.22 o 
   0   2   2     4821.27     5047.30     29.07 o 
   1   2   2     5874.30     6031.72     34.60 o 
   2   2   2      662.58      612.63      4.66 o 
   3   2   2    33230.06    33546.75    187.09 o 
   4   2   2     4607.53     4768.57     28.46 o 
   5   2   2     7051.78     7688.13     61.56 o 
   6   2   2      596.32      665.23      8.66 o 
   7   2   2      323.68      353.39      7.76 o 
   8   2   2      790.35      795.28      8.76 o 
   9   2   2     6749.46     6724.71     49.83 o 
  10   2   2      667.67      646.24     12.96 o 
  11   2   2       60.09       50.70      6.41 o 
  12   2   2      427.83      392.74     11.42 o 
  13   2   2       54.64       66.25      7.77 o 
  14   2   2      517.01      515.83     17.50 o 
 -15   3   2        6.20       -1.81     14.04 o 
 -14   3   2        2.53       -3.92      7.51 o 
 -13   3   2      147.08      143.16      8.75 o 
 -12   3   2       12.76        0.07      6.39 o 
 -11   3   2      884.11      865.59     10.86 o 
 -10   3   2      206.42      209.62      6.63 o 
  -9   3   2       17.33       21.54      3.80 o 
  -8   3   2      423.24      449.35      8.09 o 
  -7   3   2     1149.13     1064.91     10.31 o 
  -6   3   2     1047.24     1035.52      9.50 o 
  -5   3   2     6213.34     6320.87     46.17 o 
  -4   3   2      911.40     1053.97      8.81 o 
  -3   3   2      129.45      117.87      3.23 o 
  -2   3   2     1401.85     1459.45      9.54 o 
  -1   3   2    14794.86    15138.77     85.07 o 
   0   3   2     2625.73     2562.61     15.55 o 
   1   3   2     9254.38     9553.54     54.32 o 
   2   3   2      967.95      961.92      6.98 o 
   3   3   2      171.14      207.07      3.21 o 
   4   3   2     1275.40     1359.41      9.55 o 
   5   3   2     3267.39     3224.72     20.03 o 
   6   3   2     1867.97     1971.11     13.46 o 
   7   3   2     3813.89     3807.15     29.64 o 
   8   3   2      355.17      343.11      7.40 o 
   9   3   2       47.02       56.42      4.92 o 
  10   3   2     1299.43     1288.14     14.61 o 
  11   3   2     1194.01     1184.53     16.12 o 
  12   3   2      146.97      169.04      9.03 o 
  13   3   2      994.26     1017.80     37.80 o 
  14   3   2      166.69      139.21     10.28 o 
 -14   4   2       12.65        3.08      9.83 o 
 -13   4   2       31.67       20.91      9.50 o 
 -12   4   2      373.04      370.83     12.47 o 
 -11   4   2      641.71      644.04     14.24 o 
 -10   4   2      619.13      664.30     14.18 o 
  -9   4   2      250.61      293.47      7.03 o 
  -8   4   2        2.62        6.95      3.60 o 
  -7   4   2     1966.51     1967.15     15.83 o 
  -6   4   2        0.19        1.26      2.81 o 
  -5   4   2      448.19      420.91      5.93 o 
  -4   4   2      713.57      730.83      6.59 o 
  -3   4   2    12733.39    13449.90     76.15 o 
  -2   4   2      567.05      596.56      5.28 o 
  -1   4   2    11027.55    11665.80     66.12 o 
   0   4   2      346.01      360.73      4.10 o 
   1   4   2    14815.99    15613.78     87.99 o 
   2   4   2      280.15      298.64      3.95 o 
   3   4   2     8793.84     9039.92     51.95 o 
   4   4   2       30.95       22.96      2.35 o 
   5   4   2      909.65      908.34      7.69 o 
   6   4   2      117.79      143.88      7.03 o 
   7   4   2     2239.17     2218.00     19.48 o 
   8   4   2      315.52      320.36      7.71 o 
   9   4   2      248.94      280.23      7.97 o 
  10   4   2      278.49      280.18      8.46 o 
  11   4   2     1196.13     1171.32     20.71 o 
  12   4   2      515.91      499.51     11.18 o 
  13   4   2      282.99      311.64     12.46 o 
  14   4   2        3.45      -10.56     10.56 o 
 -13   5   2      700.46      700.18     18.41 o 
 -12   5   2      302.81      269.63     11.92 o 
 -11   5   2      419.88      410.28     21.37 o 
 -10   5   2       49.09       39.22      6.70 o 
  -9   5   2      267.40      254.28      8.21 o 
  -8   5   2      286.87      284.04      6.90 o 
  -7   5   2      805.05      819.30      9.41 o 
  -6   5   2     1195.70     1185.80     11.16 o 
  -5   5   2      998.49     1029.99      9.84 o 
  -4   5   2     2035.62     2008.13     15.34 o 
  -3   5   2      854.37      885.43      7.43 o 
  -2   5   2      737.05      804.03      6.93 o 
  -1   5   2    19094.47    20097.96    112.94 o 
   0   5   2     6591.56     6599.96     38.59 o 
   1   5   2     2030.38     1969.10     13.25 o 
   2   5   2      109.19      119.98      5.19 o 
   3   5   2      253.52      255.92      4.57 o 
   4   5   2     1842.81     1820.46     12.79 o 
   5   5   2     1495.55     1499.73     14.42 o 
   6   5   2     1420.23     1405.37     14.20 o 
   7   5   2      699.06      712.72     10.80 o 
   8   5   2      169.24      155.96      6.34 o 
   9   5   2       64.11       74.70      5.86 o 
  10   5   2      176.68      158.94      7.20 o 
  11   5   2        9.42        5.66      6.12 o 
  12   5   2      752.85      751.12     13.34 o 
  13   5   2     1360.56     1450.05     30.71 o 
  14   5   2      310.89      381.93     28.76 o 
 -13   6   2        8.31       -2.16      9.98 o 
 -12   6   2      348.69      344.06     12.31 o 
 -11   6   2      396.12      362.77     11.86 o 
 -10   6   2       49.14       58.50      7.53 o 
  -9   6   2       94.63       94.38      7.45 o 
  -8   6   2     3004.32     2978.56     30.50 o 
  -7   6   2       20.47       12.69      4.49 o 
  -6   6   2      801.89      799.16     10.78 o 
  -5   6   2      233.89      242.03      5.99 o 
  -4   6   2      984.26      945.84     13.00 o 
  -3   6   2     2896.23     3022.00     19.57 o 
  -2   6   2     7791.21     7721.42     45.25 o 
  -1   6   2      559.03      583.06      7.81 o 
   0   6   2       38.96       35.18      2.71 o 
   1   6   2      739.81      761.72      7.28 o 
   2   6   2     3908.16     3842.28     24.06 o 
   3   6   2     3680.93     3673.13     25.60 o 
   4   6   2      102.65      106.50      4.82 o 
   5   6   2      158.01      171.58      6.37 o 
   6   6   2      133.33      156.34      6.28 o 
   7   6   2      471.41      474.24      9.23 o 
   8   6   2      909.09      926.65     12.54 o 
   9   6   2      248.61      238.36      8.71 o 
  10   6   2      284.26      312.74      9.62 o 
  11   6   2       34.13       49.40      7.08 o 
  12   6   2      695.41      724.91     13.67 o 
  13   6   2        1.23       -2.33     11.44 o 
 -13   7   2      379.52      347.59     23.70 o 
 -12   7   2      683.97      742.77     41.78 o 
 -11   7   2      380.21      382.81     12.63 o 
 -10   7   2       83.46       63.72      8.17 o 
  -9   7   2      105.41      115.28     11.19 o 
  -8   7   2       30.04       41.32      9.47 o 
  -7   7   2      382.31      341.20     10.50 o 
  -6   7   2     3798.04     3772.98     36.57 o 
  -5   7   2      561.93      565.85      9.40 o 
  -4   7   2      688.98      672.40     13.17 o 
  -3   7   2      318.17      328.94      7.47 o 
  -2   7   2       72.34       80.30      3.89 o 
  -1   7   2      710.10      682.12      8.16 o 
   0   7   2     7278.80     7135.33     46.78 o 
   1   7   2      283.44      283.66      5.48 o 
   2   7   2       39.71       46.62      4.25 o 
   3   7   2      316.86      314.73      8.70 o 
   4   7   2      405.66      391.99      9.56 o 
   5   7   2      337.55      324.37      8.12 o 
   6   7   2     4180.72     4177.68     33.76 o 
   7   7   2        1.69       11.13      6.55 o 
   8   7   2       11.14       21.35      5.77 o 
   9   7   2        1.19        9.12      6.17 o 
  10   7   2       23.02       25.43      6.70 o 
  11   7   2       99.04      112.58      9.22 o 
  12   7   2     1046.89     1059.18     23.83 o 
 -11   8   2        0.41       -9.91     10.63 o 
 -10   8   2      708.43      706.92     15.46 o 
  -9   8   2       13.17       15.71     12.74 o 
  -8   8   2      978.81      953.86     16.34 o 
  -7   8   2      856.35      846.68     15.13 o 
  -6   8   2      395.19      375.16     11.03 o 
  -5   8   2      184.08      194.91      8.94 o 
  -4   8   2     1896.54     1809.84     18.14 o 
  -3   8   2      402.51      404.05      8.60 o 
  -2   8   2     1070.24      992.47     12.19 o 
  -1   8   2     1096.58     1084.43     11.15 o 
   0   8   2      217.98      198.30      5.99 o 
   1   8   2     3741.93     3693.04     29.86 o 
   2   8   2      795.13      762.66     10.58 o 
   3   8   2      179.22      179.35      7.57 o 
   4   8   2     3793.52     3715.34     35.35 o 
   5   8   2       40.87       42.92      5.69 o 
   6   8   2        1.48       -0.32      5.30 o 
   7   8   2      203.90      212.13      9.40 o 
   8   8   2      724.43      728.94     14.43 o 
   9   8   2       90.46      112.48     10.32 o 
  10   8   2     1208.16     1233.60     19.60 o 
  11   8   2      432.43      446.09     25.51 o 
 -10   9   2       11.95       28.61     16.38 o 
  -9   9   2       12.39        3.13      8.20 o 
  -8   9   2      694.20      712.08     15.46 o 
  -7   9   2     1184.48     1181.40     18.58 o 
  -6   9   2      630.71      634.44     13.93 o 
  -5   9   2      864.18      873.93     16.97 o 
  -4   9   2        2.87       -2.58      8.65 o 
  -3   9   2       20.76       23.81      7.70 o 
  -2   9   2      660.31      669.04     10.85 o 
  -1   9   2      890.26      890.96     19.11 o 
   0   9   2       28.39       36.49      6.13 o 
   1   9   2     1572.29     1557.22     16.43 o 
   2   9   2      581.99      580.87     11.85 o 
   3   9   2      100.30       92.67     11.28 o 
   4   9   2      267.93      272.68     13.25 o 
   5   9   2     1309.51     1351.53     22.85 o 
   6   9   2      408.28      411.16     14.38 o 
   7   9   2      350.25      394.95     14.86 o 
   8   9   2      454.67      439.20     16.91 o 
   9   9   2      197.08      215.80     19.55 o 
  -8  10   2        7.54       15.16     10.34 o 
  -7  10   2       42.59       39.74      8.53 o 
  -6  10   2       18.32       15.01      7.86 o 
  -5  10   2      784.84      818.65     15.76 o 
  -4  10   2      204.98      201.63      9.96 o 
  -3  10   2      987.04      948.71     16.00 o 
  -2  10   2       59.41       56.60      8.16 o 
  -1  10   2        6.75        1.16      7.92 o 
   0  10   2       33.10       36.62      8.33 o 
   1  10   2        7.59        7.52      7.80 o 
   2  10   2       59.45       52.31     10.11 o 
   3  10   2     1581.03     1534.52     24.70 o 
   4  10   2       30.14       30.96      9.02 o 
   5  10   2      723.16      742.62     20.57 o 
   6  10   2        1.53        1.29      8.79 o 
   7  10   2       95.20      113.15     14.79 o 
  -6  11   2      106.26       88.61     13.89 o 
  -5  11   2      542.74      581.88     22.64 o 
  -4  11   2      148.79      170.77     12.42 o 
  -3  11   2      300.51      310.90     21.81 o 
  -2  11   2        3.77        0.98     13.13 o 
  -1  11   2      271.07      296.49     20.53 o 
   1  11   2     1538.85     1444.32     34.27 o 
   2  11   2      146.06      139.99     10.95 o 
   3  11   2      157.57      147.05     11.39 o 
   4  11   2       27.17       28.08      9.41 o 
 -15   0   3      663.02      674.98     23.63 o 
 -13   0   3      842.25      843.43     28.80 o 
 -11   0   3     2187.39     2144.98     29.30 o 
  -9   0   3      514.30      508.38     12.80 o 
  -7   0   3     3282.30     3116.06     28.35 o 
  -5   0   3     1282.42     1352.65     20.70 o 
  -3   0   3    19284.39    19290.25    153.29 o 
  -1   0   3      298.31      341.13      5.07 o 
   1   0   3    74807.27    74392.61    587.10 o 
   3   0   3    28201.90    28065.48    221.10 o 
   5   0   3     4579.17     4275.04     35.86 o 
   7   0   3    11701.65    12198.28     98.60 o 
   9   0   3       57.54       56.45      4.99 o 
  11   0   3       50.30       47.85     11.40 o 
  13   0   3      214.46      236.10     17.66 o 
 -15   1   3      426.92      426.68     13.34 o 
 -14   1   3     1352.59     1397.24     17.40 o 
 -13   1   3      308.04      302.88      9.45 o 
 -12   1   3       15.56        5.18      5.45 o 
 -11   1   3     1180.39     1161.83     14.18 o 
 -10   1   3        1.24        3.05      4.58 o 
  -9   1   3     3378.55     3372.98     29.80 o 
  -8   1   3     1948.60     1864.15     15.16 o 
  -7   1   3     1028.07     1016.80      9.71 o 
  -6   1   3     1236.82     1321.22     11.08 o 
  -5   1   3     1337.14     1365.39     10.90 o 
  -4   1   3     7777.69     7758.73     44.73 o 
  -3   1   3     1285.18     1241.48     12.08 o 
  -2   1   3     4083.16     4107.36     26.39 o 
  -1   1   3    12548.73    12924.11     81.21 o 
   0   1   3     3307.21     3418.07     21.70 o 
   1   1   3     4587.49     4750.68     29.77 o 
   2   1   3      897.91      896.33      6.74 o 
   3   1   3     6797.83     6947.83     48.84 o 
   4   1   3     7443.39     7316.81     53.18 o 
   5   1   3    10162.80    10360.64     59.01 o 
   6   1   3      635.31      686.21      6.31 o 
   7   1   3       92.90       98.71      3.08 o 
   8   1   3       20.18       20.30      2.84 o 
   9   1   3      460.53      495.48      8.32 o 
  10   1   3     1241.37     1199.72     19.80 o 
  11   1   3      601.28      620.41     12.07 o 
  12   1   3        8.20       12.67      8.21 o 
  13   1   3        1.99       -8.12      8.68 o 
  14   1   3       84.33       94.30     11.37 o 
 -15   2   3      102.36      105.38      9.41 o 
 -14   2   3      154.66      199.99      9.97 o 
 -13   2   3      116.03      123.40      7.16 o 
 -12   2   3      784.33      813.30     17.20 o 
 -11   2   3     1246.91     1211.49     16.54 o 
 -10   2   3     1559.47     1585.99     14.58 o 
  -9   2   3     1276.29     1272.63     13.73 o 
  -8   2   3     2030.47     2075.07     16.56 o 
  -7   2   3       22.48       34.35      3.09 o 
  -6   2   3       36.58       34.11      2.95 o 
  -5   2   3     4147.75     3983.88     26.68 o 
  -4   2   3     1737.80     1657.73     12.49 o 
  -3   2   3     1148.50     1186.00      8.03 o 
  -2   2   3     4732.71     4655.36     31.13 o 
  -1   2   3      674.49      654.58      6.67 o 
   0   2   3    11515.23    11672.75     66.06 o 
   1   2   3    11635.34    12081.39     74.29 o 
   2   2   3     8299.72     8173.92     50.81 o 
   3   2   3       39.06       52.58      2.01 o 
   4   2   3      287.30      246.57      3.53 o 
   5   2   3       43.68       70.97      2.76 o 
   6   2   3    11295.46    11398.81     65.27 o 
   7   2   3     4693.81     4796.62     29.27 o 
   8   2   3      273.35      269.14      6.46 o 
   9   2   3     1084.95     1120.66     12.50 o 
  10   2   3      386.25      371.57      8.31 o 
  11   2   3      270.15      265.42     12.74 o 
  12   2   3      801.38      775.50     14.08 o 
  13   2   3      243.48      253.54     28.57 o 
  14   2   3       55.76       46.54     10.72 o 
 -14   3   3      410.30      406.07     15.77 o 
 -13   3   3        4.10        3.98      8.92 o 
 -12   3   3       28.11       27.52      5.79 o 
 -11   3   3        0.44        1.30      4.41 o 
 -10   3   3       62.22       80.29      5.18 o 
  -9   3   3      143.50      141.70      5.18 o 
  -8   3   3     3467.38     3453.75     28.96 o 
  -7   3   3      353.77      294.08      5.72 o 
  -6   3   3     1340.30     1243.21     10.81 o 
  -5   3   3        2.49        6.62      2.18 o 
  -4   3   3     1328.93     1330.71     10.53 o 
  -3   3   3     2301.77     2312.35     14.43 o 
  -2   3   3    10364.24    10446.33     65.30 o 
  -1   3   3      132.57      140.97      2.98 o 
   0   3   3     2916.38     2860.75     17.29 o 
   1   3   3     2130.16     2249.27     13.98 o 
   2   3   3      493.51      454.72      5.33 o 
   3   3   3     1588.41     1708.92     12.57 o 
   4   3   3     1915.68     1708.75     11.49 o 
   5   3   3     1150.70     1194.07      9.81 o 
   6   3   3     2793.91     2735.78     22.33 o 
   7   3   3     2191.36     2198.83     18.96 o 
   8   3   3       21.86       24.57      4.17 o 
   9   3   3      291.68      293.10      7.80 o 
  10   3   3     3429.53     3360.18     28.44 o 
  11   3   3        2.33        1.03      5.45 o 
  12   3   3      497.20      508.23     12.86 o 
  13   3   3      362.14      386.16     12.74 o 
  14   3   3       14.87        1.38     11.42 o 
 -14   4   3      118.60      125.24     11.79 o 
 -13   4   3        2.43        4.59     17.29 o 
 -12   4   3      444.68      456.18     15.02 o 
 -11   4   3        1.00       -5.26      5.26 o 
 -10   4   3     2260.28     2218.86     29.23 o 
  -9   4   3      297.53      304.14      8.69 o 
  -8   4   3      990.32      956.77     10.36 o 
  -7   4   3       50.51       53.90      3.77 o 
  -6   4   3     7364.26     7657.18     49.69 o 
  -5   4   3      363.80      391.97      7.80 o 
  -4   4   3     6386.52     6329.60     37.11 o 
  -3   4   3     1779.81     1771.44     12.78 o 
  -2   4   3      228.31      243.40      4.42 o 
  -1   4   3       23.77       44.62      2.95 o 
   0   4   3     2473.30     2344.91     14.85 o 
   1   4   3      277.27      319.33      4.05 o 
   2   4   3     2153.47     2047.38     13.38 o 
   3   4   3     3743.70     3946.75     23.95 o 
   4   4   3     1063.24     1073.76     12.83 o 
   5   4   3     1162.45     1186.95     25.65 o 
   6   4   3      357.43      348.60      6.94 o 
   7   4   3        4.06        7.05      3.90 o 
   8   4   3     6418.48     6283.39     47.16 o 
   9   4   3       52.92       58.00      5.38 o 
  10   4   3       51.47       41.44      5.89 o 
  11   4   3       30.01       32.36      6.18 o 
  12   4   3     1036.91     1015.38     14.64 o 
  13   4   3        5.41       -6.38      7.99 o 
  14   4   3     1830.21     1824.97     34.00 o 
 -13   5   3      174.89      177.36     12.09 o 
 -12   5   3      238.79      238.55     10.45 o 
 -11   5   3       51.45       38.19      7.15 o 
 -10   5   3        9.81        5.84      6.32 o 
  -9   5   3       60.66       52.17      7.20 o 
  -8   5   3     1190.51     1175.74     13.77 o 
  -7   5   3     2912.98     2934.48     22.03 o 
  -6   5   3     4933.62     4961.87     33.81 o 
  -5   5   3       12.71       18.42      3.02 o 
  -4   5   3     3773.89     3710.57     25.56 o 
  -3   5   3     3972.65     4035.66     24.69 o 
  -2   5   3      651.16      577.16      5.74 o 
  -1   5   3     3911.30     3994.38     24.33 o 
   0   5   3     1191.92     1101.02     10.39 o 
   1   5   3       49.23       61.65      3.01 o 
   2   5   3     1269.44     1248.05      9.50 o 
   3   5   3     1405.65     1461.96     12.09 o 
   4   5   3      273.10      310.25      5.79 o 
   5   5   3     1807.52     1817.18     16.48 o 
   6   5   3     4518.08     4574.98     35.27 o 
   7   5   3      846.60      849.86     11.09 o 
   8   5   3       39.70       44.61      5.16 o 
   9   5   3     1088.20     1072.58     17.50 o 
  10   5   3     2130.23     2056.43     20.63 o 
  11   5   3      516.23      554.00     11.53 o 
  12   5   3     1127.28     1147.41     23.96 o 
  13   5   3        3.47       -1.00      8.49 o 
 -12   6   3      198.68      203.78     10.11 o 
 -11   6   3      969.66      950.96     21.71 o 
 -10   6   3      279.95      290.91     10.77 o 
  -9   6   3      711.27      707.94     13.53 o 
  -8   6   3      267.26      245.39      8.27 o 
  -7   6   3      186.73      181.37      7.46 o 
  -6   6   3     2071.24     2008.94     19.03 o 
  -5   6   3    14131.59    14288.76    101.68 o 
  -4   6   3      311.46      303.40      7.00 o 
  -3   6   3       42.96       49.15      3.93 o 
  -2   6   3      384.47      420.78      5.52 o 
  -1   6   3      205.48      194.60      7.50 o 
   0   6   3     1056.91     1077.63      9.91 o 
   1   6   3     5540.39     5586.49     33.62 o 
   2   6   3     1163.53     1160.57     10.71 o 
   3   6   3      200.95      206.66      8.39 o 
   4   6   3      683.08      672.91      9.36 o 
   5   6   3     2004.80     2009.68     18.38 o 
   6   6   3      410.75      397.36      8.29 o 
   7   6   3     2105.64     2155.06     25.16 o 
   8   6   3      504.55      500.59      9.93 o 
   9   6   3      773.09      793.00     13.37 o 
  10   6   3       80.36       69.99      6.86 o 
  11   6   3       56.77       66.28      7.33 o 
  12   6   3       26.68       22.74      7.38 o 
  13   6   3     1401.11     1583.20     43.10 o 
 -13   7   3      687.78      715.63     28.83 o 
 -12   7   3      116.56       96.06     12.14 o 
 -11   7   3       87.53       92.14      8.91 o 
 -10   7   3      112.49      111.49      9.14 o 
  -9   7   3      610.79      607.08     17.81 o 
  -8   7   3       18.68       22.20      6.74 o 
  -7   7   3     2629.22     2643.31     28.36 o 
  -6   7   3      223.56      235.89      7.84 o 
  -5   7   3      171.53      178.79      6.62 o 
  -4   7   3        9.76        8.44      4.22 o 
  -3   7   3     3535.76     3552.18     28.97 o 
  -2   7   3       11.09       12.89      4.65 o 
  -1   7   3     2802.66     2801.17     20.77 o 
   0   7   3       11.76       15.13      3.41 o 
   1   7   3        2.56        4.83      4.43 o 
   2   7   3      378.40      388.84      6.94 o 
   3   7   3     2686.07     2657.24     22.58 o 
   4   7   3     1094.16     1059.30     12.49 o 
   5   7   3      963.18      957.33     12.16 o 
   6   7   3        0.05        0.72      4.85 o 
   7   7   3      759.47      773.05     11.75 o 
   8   7   3       14.41       21.53      5.94 o 
   9   7   3     1268.04     1280.18     16.04 o 
  10   7   3      167.19      187.48      8.45 o 
  11   7   3      543.44      546.35     12.45 o 
  12   7   3        3.18        8.64     11.07 o 
 -11   8   3      663.82      662.82     24.68 o 
 -10   8   3       56.34       75.61      8.77 o 
  -9   8   3      467.78      503.63     13.42 o 
  -8   8   3     1982.13     1941.85     24.10 o 
  -7   8   3      267.24      289.90     11.07 o 
  -6   8   3      531.07      559.50     12.56 o 
  -5   8   3      537.38      536.92     10.14 o 
  -4   8   3      882.42      858.46     11.89 o 
  -3   8   3      967.63      958.96     12.22 o 
  -2   8   3      341.17      359.90      8.12 o 
  -1   8   3      840.46      773.92      9.44 o 
   0   8   3       91.49      106.40      5.46 o 
   1   8   3     3526.67     3595.40     29.38 o 
   2   8   3      168.10      176.41      6.82 o 
   3   8   3     1182.32     1174.17     15.71 o 
   4   8   3       10.53       19.02      6.09 o 
   5   8   3      836.07      825.56     17.52 o 
   6   8   3      199.09      202.87      9.58 o 
   7   8   3     1817.41     1826.75     22.26 o 
   8   8   3     1570.99     1601.74     18.41 o 
   9   8   3      710.24      723.85     15.06 o 
  10   8   3        0.32        3.95      7.91 o 
  11   8   3        0.39       -8.08     15.40 o 
 -10   9   3      159.77      188.63     20.15 o 
  -9   9   3      949.08      945.87     17.72 o 
  -8   9   3      622.52      619.72     14.94 o 
  -7   9   3        9.33        9.78      7.41 o 
  -6   9   3      824.62      812.29     15.36 o 
  -5   9   3       71.03       49.91      7.28 o 
  -4   9   3      116.44      112.20      6.59 o 
  -3   9   3       36.44       48.75      5.68 o 
  -2   9   3      671.03      661.51     10.88 o 
  -1   9   3      950.17      994.86     15.37 o 
   0   9   3     2127.50     2060.52     19.81 o 
   1   9   3      173.34      191.79      7.34 o 
   2   9   3      118.52      125.85      7.80 o 
   3   9   3      942.41      897.14     17.35 o 
   4   9   3     1751.69     1731.08     21.14 o 
   5   9   3     2283.89     2196.71     33.74 o 
   6   9   3      395.92      439.72     37.48 o 
   7   9   3      116.21      129.07     10.57 o 
   8   9   3      441.65      468.59     16.26 o 
  -8  10   3       22.31       30.42     10.54 o 
  -7  10   3       68.46       77.05      9.05 o 
  -6  10   3      107.50      112.49      9.51 o 
  -5  10   3      128.93      146.17      9.17 o 
  -4  10   3      822.82      820.50     15.59 o 
  -3  10   3      424.40      420.43     16.39 o 
  -2  10   3      320.53      302.06     11.31 o 
  -1  10   3       49.03       38.87      7.58 o 
   0  10   3      672.32      670.55     13.83 o 
   1  10   3      133.52      138.70     12.08 o 
   2  10   3     1729.60     1685.13     25.75 o 
   3  10   3      459.99      475.39     14.96 o 
   4  10   3       80.82       76.70      9.82 o 
   5  10   3      179.33      190.85     12.53 o 
   6  10   3     1217.85     1207.76     23.22 o 
  -6  11   3       30.07       66.27     13.51 o 
  -5  11   3        3.35        0.15     11.40 o 
  -4  11   3       40.37       41.29     15.70 o 
  -3  11   3        6.45        8.45     14.19 o 
  -2  11   3     1496.03     1489.45     37.66 o 
  -1  11   3       86.59       75.40     14.19 o 
   0  11   3      556.92      533.34     22.64 o 
   1  11   3       25.56       44.76     13.74 o 
   2  11   3        3.35        5.76      9.10 o 
   3  11   3        5.21        3.70      9.39 o 
   4  11   3     2747.01     2795.86     38.61 o 
 -14   0   4     1133.02     1098.86     39.29 o 
 -12   0   4       79.41       85.43     10.83 o 
 -10   0   4       14.08       22.13      6.85 o 
  -8   0   4      162.77      156.73      6.59 o 
  -6   0   4     4851.55     4507.79     38.85 o 
  -4   0   4      419.30      378.12      6.21 o 
  -2   0   4    26065.50    25579.96    202.07 o 
   0   0   4    53129.24    52055.10    409.49 o 
   2   0   4      866.44      849.44      9.37 o 
   4   0   4     1650.08     1590.81     15.15 o 
   6   0   4     8039.54     7918.13     64.92 o 
   8   0   4     1358.79     1429.82     15.86 o 
  10   0   4      471.55      481.34     18.57 o 
  12   0   4     5269.83     5284.46     84.76 o 
  14   0   4        5.71       22.72     14.42 o 
 -15   1   4      258.58      249.70      9.81 o 
 -14   1   4      693.27      683.99     12.41 o 
 -13   1   4       90.07       89.40      6.73 o 
 -12   1   4      815.42      817.83     12.33 o 
 -11   1   4      129.06      135.42      6.43 o 
 -10   1   4      789.12      783.93     11.28 o 
  -9   1   4      896.42      882.68      9.92 o 
  -8   1   4     3104.77     3116.81     22.75 o 
  -7   1   4     2888.76     2918.34     19.78 o 
  -6   1   4      252.21      274.56      5.15 o 
  -5   1   4      136.13      136.17      3.62 o 
  -4   1   4      298.79      224.01      3.73 o 
  -3   1   4     3744.99     3631.47     25.28 o 
  -2   1   4    26285.03    25911.70    207.70 o 
  -1   1   4    10817.93    10777.48     66.95 o 
   0   1   4     3701.02     3785.01     22.01 o 
   1   1   4      749.62      750.38      8.49 o 
   2   1   4     8250.63     8197.03     50.80 o 
   3   1   4       23.55       24.94      2.12 o 
   4   1   4     3153.04     3143.32     19.02 o 
   5   1   4       72.15       71.95      2.47 o 
   6   1   4        0.14        3.94      2.04 o 
   7   1   4     1378.82     1361.12     11.35 o 
   8   1   4       34.12       49.95      4.42 o 
   9   1   4       36.51       44.31      4.36 o 
  10   1   4     2160.41     2156.52     19.94 o 
  11   1   4      589.56      577.84     15.07 o 
  12   1   4      149.90      167.25     11.70 o 
  13   1   4      329.15      325.44     14.78 o 
  14   1   4      915.84      894.40     21.30 o 
 -15   2   4       11.46        8.99      9.93 o 
 -14   2   4       30.42       34.77      7.73 o 
 -13   2   4     1043.12     1065.60     14.73 o 
 -12   2   4     1244.97     1242.99     15.29 o 
 -11   2   4       74.51       71.22      5.74 o 
 -10   2   4       14.42        6.88      4.01 o 
  -9   2   4      670.53      687.09      8.94 o 
  -8   2   4     1100.14     1104.14     11.35 o 
  -7   2   4     5472.20     5459.31     36.49 o 
  -6   2   4     3758.46     3672.39     25.34 o 
  -5   2   4     5685.87     5935.28     38.55 o 
  -4   2   4      127.51      133.26      3.61 o 
  -3   2   4     1250.15     1149.46      7.96 o 
  -2   2   4      847.60      826.39      7.15 o 
  -1   2   4    14097.74    14013.70     87.45 o 
   0   2   4     1585.36     1596.52     14.86 o 
   1   2   4     5888.25     6094.95     38.26 o 
   2   2   4    12455.13    13001.80     79.99 o 
   3   2   4     3949.15     4228.89     27.40 o 
   4   2   4     1484.87     1555.69     17.41 o 
   5   2   4     3740.99     3702.90     24.05 o 
   6   2   4     2393.84     2323.35     19.74 o 
   7   2   4     1218.20     1199.20     10.80 o 
   8   2   4     1198.58     1257.26     13.03 o 
   9   2   4       25.33       33.97      4.55 o 
  10   2   4     2200.73     2169.46     20.30 o 
  11   2   4      301.83      299.72      8.86 o 
  12   2   4      367.09      397.56     15.23 o 
  13   2   4     2834.16     2992.35     40.59 o 
  14   2   4        4.97        8.87     11.44 o 
 -14   3   4       31.06       34.37     10.14 o 
 -13   3   4       92.33       95.70      8.18 o 
 -12   3   4      549.39      564.95     12.88 o 
 -11   3   4      134.17      155.31     11.66 o 
 -10   3   4      562.20      575.90      8.80 o 
  -9   3   4     3931.78     3852.08     27.84 o 
  -8   3   4       18.97       20.22      3.51 o 
  -7   3   4     1690.47     1682.17     13.98 o 
  -6   3   4        3.06        2.75      2.57 o 
  -5   3   4     2006.41     1966.51     14.77 o 
  -4   3   4     1962.69     1896.62     15.72 o 
  -3   3   4     7560.33     7698.41     61.80 o 
  -2   3   4     2090.45     2105.69     21.19 o 
  -1   3   4      127.98       98.42      2.82 o 
   0   3   4     1977.94     1990.26     16.01 o 
   1   3   4     1250.56     1169.48     10.49 o 
   2   3   4      937.69      994.96      8.30 o 
   3   3   4     8712.11     8540.49     53.71 o 
   4   3   4      739.95      696.78      7.09 o 
   5   3   4      524.94      482.10      6.50 o 
   6   3   4      412.84      428.75      6.33 o 
   7   3   4     1500.75     1526.54     13.01 o 
   8   3   4      470.80      513.33      8.62 o 
   9   3   4     3127.56     3082.08     26.06 o 
  10   3   4      468.74      465.99      9.43 o 
  11   3   4      622.28      618.92     11.08 o 
  12   3   4       77.63       74.26      8.06 o 
  13   3   4      218.35      238.86     14.02 o 
  14   3   4        0.16       -1.06     18.87 o 
 -14   4   4        5.33       24.54     10.21 o 
 -13   4   4     1289.75     1308.79     23.91 o 
 -12   4   4       22.70       21.28      8.79 o 
 -11   4   4     4524.73     4352.02     41.88 o 
 -10   4   4       17.23       17.61      5.22 o 
  -9   4   4     1703.67     1628.05     18.07 o 
  -8   4   4      239.45      234.11      7.38 o 
  -7   4   4     3498.28     3573.01     25.61 o 
  -6   4   4      480.17      479.10      6.78 o 
  -5   4   4     4639.12     4600.16     39.77 o 
  -4   4   4      373.49      351.85      7.10 o 
  -3   4   4     1026.33     1081.35      9.26 o 
  -2   4   4        1.52       11.77      3.02 o 
  -1   4   4      330.66      443.30      5.26 o 
   0   4   4     2071.44     2060.89     13.36 o 
   1   4   4    12461.30    12811.97     72.64 o 
   2   4   4     2520.74     2671.04     18.69 o 
   3   4   4      461.04      494.06      6.17 o 
   4   4   4      427.64      483.32      7.29 o 
   5   4   4     3990.78     4172.75     28.41 o 
   6   4   4       57.40       61.61      4.15 o 
   7   4   4     3891.92     3803.06     30.15 o 
   8   4   4      279.73      271.69     10.00 o 
   9   4   4      932.56      914.57     12.18 o 
  10   4   4      494.23      497.31     10.09 o 
  11   4   4     1464.59     1541.54     17.52 o 
  12   4   4      211.79      244.65      9.27 o 
  13   4   4       86.83       79.54      9.94 o 
 -13   5   4      200.46      185.55     16.72 o 
 -12   5   4      104.93      107.97     11.54 o 
 -11   5   4      757.65      734.38     14.24 o 
 -10   5   4      689.44      700.13     11.73 o 
  -9   5   4     2286.55     2276.42     22.33 o 
  -8   5   4      438.35      425.64      9.04 o 
  -7   5   4      150.28      137.03      5.95 o 
  -6   5   4      562.78      578.17      9.17 o 
  -5   5   4     1451.67     1435.30     14.65 o 
  -4   5   4     1741.83     1743.66     16.45 o 
  -3   5   4     2260.07     2149.39     16.10 o 
  -2   5   4      736.59      734.50      7.50 o 
  -1   5   4      699.03      800.63      7.89 o 
   0   5   4      195.17      267.20      5.19 o 
   1   5   4     1023.28     1086.42      8.57 o 
   2   5   4     1908.55     1887.93     14.54 o 
   3   5   4     3751.12     3629.32     25.05 o 
   4   5   4     5958.97     6004.81     39.50 o 
   5   5   4       10.20       11.15      3.84 o 
   6   5   4       74.76       78.55      4.88 o 
   7   5   4       25.30       31.25      5.69 o 
   8   5   4     1590.50     1576.25     16.42 o 
   9   5   4     4868.18     5023.96     39.90 o 
  10   5   4      989.81      950.36     13.52 o 
  11   5   4      102.51       98.61      7.30 o 
  12   5   4      190.84      211.27      9.21 o 
  13   5   4       10.77       14.11      7.50 o 
 -12   6   4     1560.36     1522.47     34.15 o 
 -11   6   4       81.22       72.10      8.23 o 
 -10   6   4      706.85      699.13     15.15 o 
  -9   6   4      534.42      539.70     10.70 o 
  -8   6   4     1429.39     1430.89     16.16 o 
  -7   6   4      870.73      822.68     11.63 o 
  -6   6   4     1218.16     1212.95     13.80 o 
  -5   6   4        9.33       16.99      4.38 o 
  -4   6   4       23.09       28.98      4.54 o 
  -3   6   4      319.24      348.59      5.90 o 
  -2   6   4      788.94      774.17      8.35 o 
  -1   6   4      505.29      516.30      6.78 o 
   0   6   4     1001.97     1028.51      9.67 o 
   1   6   4     1318.45     1276.43     11.14 o 
   2   6   4     7574.98     7556.56     55.06 o 
   3   6   4      640.48      662.60      8.16 o 
   4   6   4     1503.08     1499.26     13.14 o 
   5   6   4     1126.57     1118.99     12.63 o 
   6   6   4     3859.33     3902.05     41.22 o 
   7   6   4      788.34      748.17     11.06 o 
   8   6   4     1458.84     1446.92     16.08 o 
   9   6   4        5.83        4.96      5.74 o 
  10   6   4     1657.62     1747.60     19.29 o 
  11   6   4      132.57      161.39      8.39 o 
  12   6   4       76.62       63.71      7.88 o 
  13   6   4      110.20       90.12     16.98 o 
 -13   7   4      202.26      177.98     19.17 o 
 -12   7   4       93.99      100.69     16.68 o 
 -11   7   4      105.13       96.11     13.63 o 
 -10   7   4     2022.49     2037.46     25.07 o 
  -9   7   4       31.11       33.06      7.44 o 
  -8   7   4      597.50      588.19     12.96 o 
  -7   7   4       33.00       33.53      5.59 o 
  -6   7   4       14.69       19.27      5.08 o 
  -5   7   4       15.12       14.53      4.70 o 
  -4   7   4     3220.97     3273.71     27.79 o 
  -3   7   4        1.22        4.34      4.14 o 
  -2   7   4      967.50      987.64     10.13 o 
  -1   7   4        1.46        6.65      3.28 o 
   0   7   4      997.96      994.62     11.65 o 
   1   7   4      314.16      317.14      7.43 o 
   2   7   4     3231.98     3216.37     26.47 o 
   3   7   4      327.08      324.63      7.65 o 
   4   7   4     4311.78     4190.36     60.26 o 
   5   7   4        0.30        5.68      4.81 o 
   6   7   4       86.26       94.84      6.04 o 
   7   7   4       42.22       52.22      5.89 o 
   8   7   4     2314.12     2315.32     22.43 o 
   9   7   4      316.41      332.28      9.89 o 
  10   7   4      875.24      880.97     14.17 o 
  11   7   4      371.24      364.42     11.62 o 
  12   7   4      147.60      129.51     13.53 o 
 -11   8   4      710.51      648.15     27.78 o 
 -10   8   4       10.05        0.22      7.84 o 
  -9   8   4      288.49      283.29     11.86 o 
  -8   8   4      166.74      175.17     11.47 o 
  -7   8   4       93.08       77.35      7.89 o 
  -6   8   4     1613.41     1607.24     17.76 o 
  -5   8   4      730.72      702.01     11.35 o 
  -4   8   4      354.75      356.10      8.73 o 
  -3   8   4      338.96      353.44      8.54 o 
  -2   8   4      878.05      851.88     11.47 o 
  -1   8   4      102.22       94.75      4.61 o 
   0   8   4     3482.48     3442.39     28.56 o 
   1   8   4      299.22      291.10      7.90 o 
   2   8   4      447.23      435.48      8.82 o 
   3   8   4      176.60      172.48      7.56 o 
   4   8   4      389.85      405.08     10.61 o 
   5   8   4       22.97       33.91      6.67 o 
   6   8   4     1143.28     1132.75     16.68 o 
   7   8   4      598.01      573.02     12.96 o 
   8   8   4      537.77      586.47     13.70 o 
   9   8   4       30.77       25.65      8.77 o 
  10   8   4      122.60      142.76     17.13 o 
  -9   9   4      554.15      588.20     15.13 o 
  -8   9   4      230.24      237.07     11.01 o 
  -7   9   4       22.00       32.97      7.93 o 
  -6   9   4       65.06       60.05      7.97 o 
  -5   9   4       11.94       13.85      5.96 o 
  -4   9   4       49.39       58.96      6.10 o 
  -3   9   4     1440.07     1412.22     16.18 o 
  -2   9   4     2219.89     2257.77     25.45 o 
  -1   9   4      396.88      400.62     14.56 o 
   0   9   4      124.38      151.91      6.64 o 
   1   9   4      368.20      346.38      9.08 o 
   2   9   4      720.46      721.90     18.70 o 
   3   9   4     1347.44     1304.68     23.54 o 
   4   9   4      249.99      249.70     11.42 o 
   5   9   4      118.16      118.64      8.42 o 
   6   9   4        0.44       12.43      7.20 o 
   7   9   4      147.87      150.95     11.11 o 
   8   9   4        8.34       13.31     18.23 o 
  -8  10   4       42.31       43.92     10.86 o 
  -7  10   4      276.51      307.85     15.76 o 
  -6  10   4      119.47      124.94      9.49 o 
  -5  10   4     1269.84     1290.33     19.69 o 
  -4  10   4        3.48       11.45     12.15 o 
  -3  10   4       44.81       55.86      8.23 o 
  -2  10   4      106.12      117.84     15.02 o 
  -1  10   4     2809.64     2700.65     58.24 o 
   0  10   4      352.84      346.35     11.60 o 
   1  10   4      290.27      281.80     10.83 o 
   2  10   4       69.10       78.46      7.94 o 
   3  10   4      180.48      194.09     11.15 o 
   4  10   4       56.11       55.03      9.68 o 
   5  10   4      232.44      227.67     12.87 o 
   6  10   4        1.21       -7.37     10.64 o 
  -6  11   4       65.01       49.44     18.95 o 
  -5  11   4      246.82      275.35     22.19 o 
  -4  11   4       37.26       20.90     15.28 o 
  -3  11   4     1162.08     1152.07     32.80 o 
  -2  11   4      224.13      251.88     18.95 o 
  -1  11   4      732.32      718.58     33.10 o 
   0  11   4       17.74       11.55     13.59 o 
   1  11   4     1667.25     1678.08     38.80 o 
   2  11   4       30.54       30.89      9.47 o 
   3  11   4      708.13      707.74     18.52 o 
 -15   0   5        8.65        4.76      9.02 o 
 -13   0   5     1540.86     1522.00     24.52 o 
 -11   0   5      727.51      734.01     15.97 o 
  -9   0   5     4064.31     4170.16     47.22 o 
  -7   0   5    14148.83    14276.41    115.51 o 
  -5   0   5     2089.61     2251.52     21.12 o 
  -3   0   5    21551.70    21281.69    168.67 o 
  -1   0   5     1350.73     1566.65     14.02 o 
   1   0   5      333.71      387.83      5.09 o 
   3   0   5     2448.55     2464.80     21.40 o 
   5   0   5     8475.24     8615.41     70.05 o 
   7   0   5     2273.15     2159.62     22.87 o 
   9   0   5    11772.06    11620.00    394.42 o 
  11   0   5     2632.69     2580.67     47.70 o 
  13   0   5      455.09      434.47     22.42 o 
 -15   1   5       49.20       37.74      7.96 o 
 -14   1   5      305.81      330.40     10.39 o 
 -13   1   5       24.70       24.74      5.95 o 
 -12   1   5      284.61      274.61     12.40 o 
 -11   1   5     1964.52     2001.69     19.79 o 
 -10   1   5      158.07      166.95     10.87 o 
  -9   1   5      774.00      766.26     10.64 o 
  -8   1   5     3096.53     3011.04     22.22 o 
  -7   1   5       31.72       47.63      4.41 o 
  -6   1   5     4378.06     4297.16     26.41 o 
  -5   1   5    15718.99    15747.36     89.28 o 
  -4   1   5      911.02      879.73      9.29 o 
  -3   1   5     1208.92     1115.78      8.04 o 
  -2   1   5      911.01      992.90      7.05 o 
  -1   1   5      494.33      515.55      6.89 o 
   0   1   5     6745.58     7021.83     40.02 o 
   1   1   5     5064.91     4820.30     27.91 o 
   2   1   5      248.02      250.70      5.42 o 
   3   1   5       94.74       67.67      3.51 o 
   4   1   5     2431.19     2552.14     16.25 o 
   5   1   5       79.09       82.44      2.72 o 
   6   1   5      286.73      306.67      4.66 o 
   7   1   5     2240.22     2141.18     18.07 o 
   8   1   5     1238.20     1264.78     11.60 o 
   9   1   5     1297.32     1236.38     13.28 o 
  10   1   5       52.67       51.34      6.16 o 
  11   1   5        5.75       16.81     12.57 o 
  12   1   5       99.06      113.93     10.24 o 
  13   1   5     2132.01     2120.41     49.97 o 
  14   1   5      137.92      126.73     17.29 o 
 -15   2   5      334.91      307.71     12.04 o 
 -14   2   5       21.67       20.42      7.40 o 
 -13   2   5      216.88      221.50     10.33 o 
 -12   2   5      700.28      696.52     11.73 o 
 -11   2   5       18.72       17.69      5.26 o 
 -10   2   5      224.20      230.35      6.81 o 
  -9   2   5     2890.13     2815.00     21.58 o 
  -8   2   5      797.70      800.01     10.20 o 
  -7   2   5      705.73      733.89      8.33 o 
  -6   2   5     4144.50     4050.83     27.75 o 
  -5   2   5        1.09        7.81      2.59 o 
  -4   2   5     7150.08     7230.84     58.93 o 
  -3   2   5     3150.09     3211.60     24.17 o 
  -2   2   5     1915.44     1864.52     14.68 o 
  -1   2   5     4085.99     4043.28     26.48 o 
   0   2   5     2441.32     2391.39     21.43 o 
   1   2   5      803.34      792.14      6.65 o 
   2   2   5     3001.44     3024.32     20.12 o 
   3   2   5      294.87      224.17      4.72 o 
   4   2   5      476.39      510.24      5.85 o 
   5   2   5     5504.48     5674.70     36.84 o 
   6   2   5     8035.38     8002.96     51.17 o 
   7   2   5      213.66      225.72      5.47 o 
   8   2   5      196.41      177.06      5.65 o 
   9   2   5      309.62      292.87      7.68 o 
  10   2   5     1510.02     1528.03     17.27 o 
  11   2   5      595.01      590.54     13.20 o 
  12   2   5      894.19      940.19     40.53 o 
  13   2   5        7.34       -4.17     10.43 o 
 -14   3   5       73.71       91.64     11.83 o 
 -13   3   5       72.60       79.00      8.08 o 
 -12   3   5      503.07      526.03     12.60 o 
 -11   3   5        9.46        9.06      6.20 o 
 -10   3   5      915.98      918.47     12.45 o 
  -9   3   5      758.70      786.19     11.90 o 
  -8   3   5      783.08      764.30      9.08 o 
  -7   3   5      112.11      122.75      4.66 o 
  -6   3   5     1449.47     1364.26     11.70 o 
  -5   3   5      896.85      828.70      8.10 o 
  -4   3   5     4533.18     4503.49     31.43 o 
  -3   3   5     2165.62     2108.07     15.25 o 
  -2   3   5      442.02      443.64      5.21 o 
  -1   3   5      818.90      865.39      7.61 o 
   0   3   5     6947.55     7338.23     46.69 o 
   1   3   5      283.35      357.78      4.33 o 
   2   3   5     4527.84     4327.08     28.34 o 
   3   3   5     1339.36     1287.24     10.33 o 
   4   3   5     1117.39     1211.17     10.22 o 
   5   3   5     1357.83     1177.25     12.23 o 
   6   3   5     3450.28     3363.74     27.18 o 
   7   3   5      625.45      618.02      7.99 o 
   8   3   5     2831.35     2881.56     24.20 o 
   9   3   5      143.84      137.82      5.96 o 
  10   3   5      324.60      321.05      8.63 o 
  11   3   5       12.42        5.68      5.66 o 
  12   3   5      487.08      479.46     16.65 o 
  13   3   5       21.82       27.96     11.39 o 
 -14   4   5     1410.61     1418.38     25.97 o 
 -13   4   5      258.36      269.09     14.28 o 
 -12   4   5      401.91      398.89     11.90 o 
 -11   4   5       72.52       67.69      6.33 o 
 -10   4   5     1107.30     1076.60     13.85 o 
  -9   4   5      137.59      132.79      6.18 o 
  -8   4   5     1540.94     1538.29     16.10 o 
  -7   4   5     1485.25     1430.64     21.56 o 
  -6   4   5      535.73      554.89      8.73 o 
  -5   4   5       66.52       62.17      3.45 o 
  -4   4   5      723.55      762.93      7.70 o 
  -3   4   5        2.34        4.74      2.21 o 
  -2   4   5    14486.38    14921.05    101.29 o 
  -1   4   5      645.26      677.84      6.83 o 
   0   4   5     6811.97     7042.16     45.23 o 
   1   4   5        6.55        9.21      2.65 o 
   2   4   5       74.13       98.81      3.32 o 
   3   4   5      204.76      234.64      4.94 o 
   4   4   5    22419.08    22805.62    140.14 o 
   5   4   5       10.64        6.96      3.10 o 
   6   4   5       27.81       35.17      6.18 o 
   7   4   5      310.81      308.33      7.35 o 
   8   4   5      173.92      178.17      6.82 o 
   9   4   5      145.99      180.92      7.30 o 
  10   4   5      885.90      900.77     15.13 o 
  11   4   5       52.70       55.22      6.60 o 
  12   4   5      224.92      226.90      8.93 o 
  13   4   5       53.67       53.46     12.38 o 
 -13   5   5       37.22       57.37     10.70 o 
 -12   5   5      119.43      125.91      8.78 o 
 -11   5   5      705.11      719.09     14.05 o 
 -10   5   5      684.53      729.44     12.05 o 
  -9   5   5      260.07      266.57      8.62 o 
  -8   5   5       55.92       49.43      5.29 o 
  -7   5   5      401.72      397.55      9.55 o 
  -6   5   5       42.82       54.14      4.67 o 
  -5   5   5      111.33      111.46      4.95 o 
  -4   5   5     1644.48     1662.36     15.74 o 
  -3   5   5     1410.74     1335.95     13.48 o 
  -2   5   5     1270.23     1337.46     11.25 o 
  -1   5   5      212.22      226.55      4.77 o 
   0   5   5     3345.83     3466.99     23.98 o 
   1   5   5     2135.38     2017.48     15.70 o 
   2   5   5     6456.20     6410.75     45.82 o 
   3   5   5     2063.76     1993.94     17.50 o 
   4   5   5     1105.19     1104.51     10.56 o 
   5   5   5     2269.39     2251.57     17.51 o 
   6   5   5     6978.99     7041.64     51.86 o 
   7   5   5     1749.52     1710.12     16.85 o 
   8   5   5      102.79      132.96      6.18 o 
   9   5   5      368.71      346.82      9.15 o 
  10   5   5      353.43      357.16      9.71 o 
  11   5   5      165.27      148.08     11.80 o 
  12   5   5      203.23      221.71      9.59 o 
  13   5   5      248.55      236.45     11.27 o 
 -12   6   5       52.05       48.71     10.73 o 
 -11   6   5       91.90       81.16      8.32 o 
 -10   6   5      176.89      176.18      7.80 o 
  -9   6   5     1577.02     1597.88     18.36 o 
  -8   6   5      118.49      125.90      6.58 o 
  -7   6   5       25.61       30.89      6.23 o 
  -6   6   5       24.15       36.80      9.55 o 
  -5   6   5     3714.83     3646.48     32.42 o 
  -4   6   5       19.60       28.20      4.26 o 
  -3   6   5      895.45      891.21     11.92 o 
  -2   6   5     1957.44     1989.46     15.68 o 
  -1   6   5     3237.90     3133.39     22.49 o 
   0   6   5       97.56      111.96      4.01 o 
   1   6   5      780.73      783.73      9.94 o 
   2   6   5      151.46      150.25      6.18 o 
   3   6   5     4012.75     4052.55     35.11 o 
   4   6   5     6443.30     6454.47     42.79 o 
   5   6   5      951.44      952.03     11.64 o 
   6   6   5        4.14        7.41      4.71 o 
   7   6   5      263.56      269.42      8.13 o 
   8   6   5       26.44       21.43      5.61 o 
   9   6   5      139.54      143.14      7.27 o 
  10   6   5      930.07      976.25     14.25 o 
  11   6   5      681.21      718.74     13.25 o 
  12   6   5       23.74       33.06      7.63 o 
 -13   7   5      373.61      369.17     23.93 o 
 -12   7   5       19.38        9.59     14.11 o 
 -11   7   5      597.57      621.07     14.79 o 
 -10   7   5        9.12       -7.32      7.32 o 
  -9   7   5      105.17      104.99      8.40 o 
  -8   7   5      962.23      927.64     13.51 o 
  -7   7   5      422.65      435.54      9.82 o 
  -6   7   5       32.89       20.29      5.23 o 
  -5   7   5      778.52      766.52     11.30 o 
  -4   7   5       38.78       39.36      4.88 o 
  -3   7   5     3322.33     3296.10     27.55 o 
  -2   7   5      213.71      221.50      5.86 o 
  -1   7   5      432.24      459.34      7.11 o 
   0   7   5       42.96       41.89      4.52 o 
   1   7   5     1823.51     1787.80     17.12 o 
   2   7   5      526.68      518.54      8.96 o 
   3   7   5     2970.43     2889.54     24.65 o 
   4   7   5        6.40       16.77      5.70 o 
   5   7   5      945.03      938.80     15.72 o 
   6   7   5      354.50      357.42     10.27 o 
   7   7   5      788.88      789.79     20.56 o 
   8   7   5      255.81      281.12      9.23 o 
   9   7   5      530.73      530.47     11.50 o 
  10   7   5        1.61       -2.23      6.77 o 
  11   7   5      169.95      173.87      9.09 o 
  12   7   5      128.55      102.88     17.66 o 
 -11   8   5       57.74       64.16     16.68 o 
 -10   8   5       41.30       32.94      8.48 o 
  -9   8   5      268.05      277.30     16.83 o 
  -8   8   5      356.47      351.85     12.18 o 
  -7   8   5     1342.52     1313.98     16.40 o 
  -6   8   5        4.38       10.03      5.61 o 
  -5   8   5      164.23      159.21      7.34 o 
  -4   8   5      400.38      379.52      9.18 o 
  -3   8   5     2014.77     1965.67     28.57 o 
  -2   8   5     1266.09     1227.20     18.55 o 
  -1   8   5     1590.29     1528.84     15.96 o 
   0   8   5      396.98      384.45      8.62 o 
   1   8   5        1.20        4.37      5.09 o 
   2   8   5       42.15       49.48      5.63 o 
   3   8   5      269.52      255.19     11.51 o 
   4   8   5     1287.03     1272.81     17.51 o 
   5   8   5     1387.79     1370.46     18.23 o 
   6   8   5       57.19       64.53      8.27 o 
   7   8   5      243.04      240.40     10.63 o 
   8   8   5       13.30       11.35      7.55 o 
   9   8   5      513.09      487.97     13.77 o 
  10   8   5       91.90       93.75     18.79 o 
  -9   9   5        1.48       -0.94      9.90 o 
  -8   9   5        6.26       16.31      8.11 o 
  -7   9   5       28.21       29.54      8.03 o 
  -6   9   5      456.26      467.81     11.29 o 
  -5   9   5     3039.06     3034.66     31.75 o 
  -4   9   5     1533.92     1532.42     17.54 o 
  -3   9   5       12.98       10.64      7.16 o 
  -2   9   5       85.47      115.20      8.13 o 
  -1   9   5       11.93       10.85      6.91 o 
   0   9   5      335.03      348.89      9.19 o 
   1   9   5      829.97      818.21     12.21 o 
   2   9   5     2133.08     2077.95     31.73 o 
   3   9   5       28.76       34.00      6.97 o 
   4   9   5        3.59       10.91      7.02 o 
   5   9   5      381.57      385.92     16.34 o 
   6   9   5      644.34      644.44     14.13 o 
   7   9   5      416.28      419.66     12.97 o 
   8   9   5      805.08      826.66     30.04 o 
  -8  10   5      871.97      813.38     26.87 o 
  -7  10   5      590.09      596.36     18.15 o 
  -6  10   5      780.46      779.51     16.29 o 
  -5  10   5      320.00      312.00     17.13 o 
  -4  10   5      739.19      763.05     21.38 o 
  -3  10   5      269.18      255.09     11.58 o 
  -2  10   5      708.46      702.52     15.97 o 
  -1  10   5        0.68        3.86      7.44 o 
   0  10   5      215.75      226.02     11.88 o 
   1  10   5        0.08        0.24      7.94 o 
   2  10   5      170.78      177.59      9.09 o 
   3  10   5      115.13      126.09      8.80 o 
   4  10   5      216.68      226.23     10.40 o 
   5  10   5       10.21       12.53     16.57 o 
  -5  11   5       20.43       -9.13     16.83 o 
  -4  11   5      387.78      433.86     26.57 o 
  -3  11   5      133.49      155.54     23.51 o 
  -2  11   5       22.88       18.46      9.10 o 
  -1  11   5       10.33        7.92      8.34 o 
   0  11   5      873.68      891.97     20.90 o 
   1  11   5       38.57       27.93     14.27 o 
   2  11   5      469.44      426.79     15.63 o 
   3  11   5       23.88       17.89     13.36 o 
 -14   0   6      360.37      352.55     14.03 o 
 -12   0   6       22.70       14.30      7.84 o 
 -10   0   6    10339.97    10299.97    139.41 o 
  -8   0   6      384.83      353.99      8.66 o 
  -6   0   6      137.85      146.49      5.85 o 
  -4   0   6    10889.57    10947.07     88.54 o 
  -2   0   6      141.53      143.27      3.93 o 
   0   0   6    15655.55    15933.30    126.27 o 
   2   0   6    11445.28    11541.33     92.20 o 
   4   0   6     5864.38     5834.57     66.69 o 
   6   0   6        3.60        7.84      3.19 o 
   8   0   6    16598.46    16403.32    194.25 o 
  10   0   6      133.56      122.96     12.45 o 
  12   0   6      408.40      434.69     21.21 o 
 -15   1   6       15.85       10.31      7.46 o 
 -14   1   6       48.25       54.01      7.74 o 
 -13   1   6       44.59       56.14     11.77 o 
 -12   1   6     1565.72     1620.12     17.66 o 
 -11   1   6     2393.20     2386.46     29.25 o 
 -10   1   6      295.49      275.30      7.92 o 
  -9   1   6      513.61      507.69      7.90 o 
  -8   1   6     1156.64     1189.49     11.48 o 
  -7   1   6      387.04      365.63      6.36 o 
  -6   1   6     3043.74     2956.92     19.21 o 
  -5   1   6      133.70      103.38      3.21 o 
  -4   1   6     6006.94     6412.57     41.37 o 
  -3   1   6     2730.96     2729.95     21.67 o 
  -2   1   6      136.00      121.20      3.48 o 
  -1   1   6      505.72      496.27      4.43 o 
   0   1   6     5477.69     5546.55     32.05 o 
   1   1   6     5183.16     5117.77     29.71 o 
   2   1   6     1188.81     1035.35      7.39 o 
   3   1   6      149.37      148.43      3.84 o 
   4   1   6      890.64      808.18      7.49 o 
   5   1   6     1867.14     1906.64     15.89 o 
   6   1   6     2861.35     2796.62     19.95 o 
   7   1   6     2205.44     2185.32     16.78 o 
   8   1   6      876.29      859.23      9.52 o 
   9   1   6      123.96      126.94      5.81 o 
  10   1   6     1183.91     1197.43     16.63 o 
  11   1   6      330.92      310.82     16.57 o 
  12   1   6      387.53      350.50     14.87 o 
  13   1   6       56.62       47.26     11.30 o 
 -15   2   6      275.82      295.83     14.38 o 
 -14   2   6      271.41      274.91     11.51 o 
 -13   2   6      892.28      869.39     15.64 o 
 -12   2   6       46.18       42.86      7.18 o 
 -11   2   6     1018.19     1008.52     15.79 o 
 -10   2   6     1092.26     1069.23     24.72 o 
  -9   2   6     1482.94     1445.36     13.46 o 
  -8   2   6     3365.65     3277.13     30.90 o 
  -7   2   6      672.60      685.66      9.25 o 
  -6   2   6      744.75      773.70      8.28 o 
  -5   2   6     1429.89     1377.99     11.48 o 
  -4   2   6     1160.68     1104.66     18.61 o 
  -3   2   6     1325.34     1296.62     10.48 o 
  -2   2   6     4131.77     4046.64     26.89 o 
  -1   2   6      350.19      350.32      4.56 o 
   0   2   6     1398.99     1401.13     10.14 o 
   1   2   6      814.65      847.16      6.48 o 
   2   2   6     2630.16     2697.08     26.75 o 
   3   2   6    16828.96    17271.04    106.18 o 
   4   2   6     3684.12     3760.50     25.25 o 
   5   2   6      577.81      536.93      6.61 o 
   6   2   6      446.46      474.75      6.68 o 
   7   2   6     1171.96     1182.81     11.21 o 
   8   2   6     2155.87     2140.67     19.15 o 
   9   2   6     4407.76     4385.14     34.64 o 
  10   2   6      658.53      666.77     12.97 o 
  11   2   6      142.61      148.13      8.66 o 
  12   2   6       20.64       13.95      9.97 o 
  13   2   6        5.69       -5.89     10.52 o 
 -14   3   6      403.00      391.36     12.79 o 
 -13   3   6      129.10      146.13      9.14 o 
 -12   3   6      453.69      449.59     12.08 o 
 -11   3   6      636.44      666.24     13.32 o 
 -10   3   6      250.83      237.97      8.18 o 
  -9   3   6       73.15       85.08      5.59 o 
  -8   3   6        3.65        1.51      4.26 o 
  -7   3   6     1632.41     1647.20     16.23 o 
  -6   3   6       38.47       63.79      4.60 o 
  -5   3   6     2351.79     2233.21     22.44 o 
  -4   3   6     1435.68     1467.64     11.82 o 
  -3   3   6      689.46      692.94      7.07 o 
  -2   3   6      453.83      435.72      5.52 o 
  -1   3   6     4109.47     4048.70     27.02 o 
   0   3   6     5045.99     5202.42     34.00 o 
   1   3   6     8084.75     8332.71     52.39 o 
   2   3   6     3394.80     3552.64     23.84 o 
   3   3   6        2.47        2.85      2.43 o 
   4   3   6      227.56      235.98      4.94 o 
   5   3   6     1653.90     1546.17     12.71 o 
   6   3   6      269.28      273.53      5.83 o 
   7   3   6     4286.94     4224.16     49.89 o 
   8   3   6      418.81      426.96      8.36 o 
   9   3   6       25.06       30.04      5.06 o 
  10   3   6     1166.14     1143.10     14.09 o 
  11   3   6      747.20      764.12     17.02 o 
  12   3   6      713.05      736.60     19.38 o 
  13   3   6      764.61      719.47     20.60 o 
 -14   4   6        1.02       -6.57     13.74 o 
 -13   4   6      214.36      228.07     10.50 o 
 -12   4   6       92.68       98.86      9.02 o 
 -11   4   6       20.01       16.56      5.81 o 
 -10   4   6      152.46      162.14      7.01 o 
  -9   4   6     1620.55     1600.95     17.12 o 
  -8   4   6      239.61      236.67      7.65 o 
  -7   4   6      382.75      404.45      8.33 o 
  -6   4   6     1362.51     1381.97     15.02 o 
  -5   4   6      590.79      615.37      8.99 o 
  -4   4   6      209.58      196.73      6.52 o 
  -3   4   6    11908.13    12038.14    104.53 o 
  -2   4   6      114.59      134.51      3.94 o 
  -1   4   6      724.57      708.32      8.45 o 
   0   4   6      997.08     1002.90      9.01 o 
   1   4   6     8170.10     8256.05     47.78 o 
   2   4   6      287.64      259.48      6.23 o 
   3   4   6      788.59      769.50      8.00 o 
   4   4   6        4.13        5.35      2.95 o 
   5   4   6     2945.26     2961.84     21.49 o 
   6   4   6      324.12      291.68      6.25 o 
   7   4   6      257.76      260.28      7.16 o 
   8   4   6      147.30      167.98      6.40 o 
   9   4   6      793.67      793.82     13.95 o 
  10   4   6       60.16       73.49      6.32 o 
  11   4   6     2330.39     2336.90     23.04 o 
  12   4   6        0.25       -4.14      7.95 o 
  13   4   6      977.09     1033.18     32.76 o 
 -13   5   6       37.94       47.85     10.61 o 
 -12   5   6      149.29      142.55      9.22 o 
 -11   5   6      104.06      115.61      7.28 o 
 -10   5   6       21.19       33.48      6.00 o 
  -9   5   6      797.16      763.52     11.96 o 
  -8   5   6       47.93       43.43      5.45 o 
  -7   5   6      398.47      406.24      8.84 o 
  -6   5   6     1828.23     1801.39     17.65 o 
  -5   5   6      718.29      713.29     10.04 o 
  -4   5   6      451.21      440.09      7.89 o 
  -3   5   6      335.94      330.35      5.78 o 
  -2   5   6      601.86      590.93      8.14 o 
  -1   5   6     8308.21     8283.77     56.57 o 
   0   5   6     3581.61     3596.58     24.97 o 
   1   5   6      207.19      193.19      6.18 o 
   2   5   6        4.71        7.48      3.58 o 
   3   5   6        1.28        8.59      3.05 o 
   4   5   6      367.32      365.73      7.05 o 
   5   5   6      415.62      437.70      9.81 o 
   6   5   6     1622.09     1545.71     15.39 o 
   7   5   6      906.19      899.26     11.58 o 
   8   5   6       53.26       61.01      5.62 o 
   9   5   6      767.00      749.07     12.57 o 
  10   5   6      189.92      189.04      7.99 o 
  11   5   6      183.67      186.93      8.33 o 
  12   5   6     1068.59     1105.24     30.77 o 
  13   5   6      863.00      839.27     30.80 o 
 -12   6   6      176.56      171.26      9.93 o 
 -11   6   6       50.56       48.23      6.91 o 
 -10   6   6       79.87       79.96      6.92 o 
  -9   6   6      111.76      125.72      7.08 o 
  -8   6   6     3917.24     3888.14     33.09 o 
  -7   6   6       55.66       48.23      5.61 o 
  -6   6   6        7.75       29.29     10.03 o 
  -5   6   6      474.60      458.79     12.59 o 
  -4   6   6     2670.48     2702.94     23.54 o 
  -3   6   6      924.05      917.53     11.30 o 
  -2   6   6     8388.28     8432.33     54.78 o 
  -1   6   6       70.28       85.40      3.80 o 
   0   6   6     1377.99     1341.98     13.71 o 
   1   6   6     1340.93     1346.72     13.92 o 
   2   6   6     1354.12     1320.65     13.85 o 
   3   6   6       40.31       51.94      4.87 o 
   4   6   6      400.34      388.80     10.78 o 
   5   6   6      780.75      769.20     12.42 o 
   6   6   6       60.90       72.62      5.44 o 
   7   6   6      103.13      113.93      9.16 o 
   8   6   6      203.04      217.80      8.38 o 
   9   6   6      145.70      150.30      7.41 o 
  10   6   6      781.56      821.03     13.39 o 
  11   6   6      306.97      326.89     10.83 o 
  12   6   6       51.16       55.35     11.12 o 
 -12   7   6      246.30      213.31     19.02 o 
 -11   7   6      177.96      184.96     10.21 o 
 -10   7   6      619.39      613.49     16.28 o 
  -9   7   6      622.63      613.02     12.05 o 
  -8   7   6      740.11      749.18     12.52 o 
  -7   7   6        4.86       -0.62      6.16 o 
  -6   7   6     2629.09     2576.26     24.64 o 
  -5   7   6      105.52      121.08      6.15 o 
  -4   7   6     1257.02     1229.83     14.25 o 
  -3   7   6      627.91      647.87     10.56 o 
  -2   7   6     1279.85     1298.77     12.68 o 
  -1   7   6     1697.49     1666.10     17.01 o 
   0   7   6     4847.54     4762.36     37.18 o 
   1   7   6      559.31      558.21      9.37 o 
   2   7   6       24.82       37.76      4.92 o 
   3   7   6       66.00       65.45      5.33 o 
   4   7   6     1156.62     1139.54     15.57 o 
   5   7   6     1219.44     1209.75     16.47 o 
   6   7   6     2473.04     2413.50     25.99 o 
   7   7   6      177.46      160.18      8.48 o 
   8   7   6        6.86       13.02      7.12 o 
   9   7   6      172.43      173.72     12.55 o 
  10   7   6       32.60       41.46     10.72 o 
  11   7   6      115.40      171.42     21.21 o 
 -10   8   6      567.21      585.81     15.33 o 
  -9   8   6       29.39       25.45      8.14 o 
  -8   8   6      802.85      821.61     14.50 o 
  -7   8   6     1072.11     1055.88     14.89 o 
  -6   8   6      171.97      171.27      7.92 o 
  -5   8   6        3.66        8.69      5.49 o 
  -4   8   6      831.55      804.74     12.13 o 
  -3   8   6      901.11      880.76     14.78 o 
  -2   8   6      727.22      693.66     13.19 o 
  -1   8   6      124.74      124.01      6.04 o 
   0   8   6      184.22      176.32      6.70 o 
   1   8   6      551.03      557.59     10.05 o 
   2   8   6     1929.76     1932.00     19.03 o 
   3   8   6       15.64       17.84      6.24 o 
   4   8   6     2014.19     2006.44     22.95 o 
   5   8   6       87.86      106.10      8.85 o 
   6   8   6      479.17      444.27     12.03 o 
   7   8   6       33.20       47.89      7.70 o 
   8   8   6     1276.60     1296.53     19.44 o 
   9   8   6        4.37       14.21      8.31 o 
  10   8   6      776.16      772.84     30.19 o 
  -9   9   6       15.36       16.16     10.39 o 
  -8   9   6      464.03      470.48     14.69 o 
  -7   9   6     1076.76     1070.01     15.70 o 
  -6   9   6      321.24      342.94     10.61 o 
  -5   9   6      628.62      620.08     12.03 o 
  -4   9   6       13.41       15.40      7.66 o 
  -3   9   6       65.13       76.24      8.26 o 
  -2   9   6      136.51      153.82      8.89 o 
  -1   9   6     1350.56     1381.54     19.13 o 
   0   9   6       97.50      118.18      7.95 o 
   1   9   6      688.08      690.01     11.50 o 
   2   9   6      561.85      549.19     12.33 o 
   3   9   6       89.03       95.04      7.83 o 
   4   9   6      397.62      398.01     11.75 o 
   5   9   6     1079.02     1090.08     17.32 o 
   6   9   6      567.55      557.41     22.58 o 
   7   9   6      176.22      199.74     10.26 o 
   8   9   6      420.90      417.18     25.81 o 
   9   9   6        0.53        3.25     18.79 o 
  -8  10   6        7.30        3.09     12.91 o 
  -7  10   6       43.29       37.91     10.30 o 
  -6  10   6        2.19       13.09     13.81 o 
  -5  10   6      272.04      280.82     15.60 o 
  -4  10   6       89.03       78.98      9.28 o 
  -3  10   6      361.42      372.53     13.20 o 
  -2  10   6       11.80        5.81      8.00 o 
  -1  10   6      249.52      233.37     10.78 o 
   0  10   6      171.82      172.61      9.66 o 
   1  10   6        8.82        2.81      7.24 o 
   2  10   6       96.48      106.16      8.62 o 
   3  10   6     2467.78     2469.73     28.00 o 
   4  10   6       20.99       21.01      8.87 o 
   5  10   6       97.77       83.63     11.31 o 
   6  10   6       36.44       43.40     17.51 o 
  -4  11   6       31.20       39.02     18.19 o 
  -3  11   6      488.84      469.32     17.72 o 
  -2  11   6        0.38        7.47     12.05 o 
  -1  11   6       58.42       66.43      9.21 o 
   0  11   6       24.07       44.41     11.45 o 
   1  11   6     1558.91     1549.16     38.57 o 
   2  11   6      297.31      301.70     15.41 o 
 -15   0   7       89.28       89.37     14.95 o 
 -13   0   7      249.08      256.82     15.47 o 
 -11   0   7      638.90      649.44     29.10 o 
  -9   0   7       70.14       70.88      7.13 o 
  -7   0   7     1456.82     1527.60     16.61 o 
  -5   0   7      515.78      500.72      8.09 o 
  -3   0   7     4043.30     3759.64     58.54 o 
  -1   0   7     6968.30     7159.05     58.14 o 
   1   0   7    18333.59    18664.54    147.93 o 
   3   0   7    12217.48    12635.11    102.05 o 
   5   0   7    10992.16    11098.83     89.82 o 
   7   0   7     1696.29     1675.51     22.44 o 
   9   0   7     1752.71     1731.30     32.53 o 
  11   0   7      166.47      169.00     14.72 o 
  13   0   7      220.93      264.41     19.40 o 
 -15   1   7      813.70      815.64     27.32 o 
 -14   1   7      255.50      252.43     10.79 o 
 -13   1   7      165.61      163.00     13.73 o 
 -12   1   7       79.38       80.20      7.37 o 
 -11   1   7       72.23       77.65      5.86 o 
 -10   1   7      422.39      402.89      8.81 o 
  -9   1   7      136.93      157.00      5.93 o 
  -8   1   7      282.86      269.74      6.26 o 
  -7   1   7      418.45      428.83      9.36 o 
  -6   1   7      691.04      706.27      7.11 o 
  -5   1   7     1588.24     1554.26     11.39 o 
  -4   1   7     2713.51     2750.83     17.61 o 
  -3   1   7      514.77      381.06      4.57 o 
  -2   1   7     2129.62     2068.88     13.32 o 
  -1   1   7    13072.64    13394.72     75.57 o 
   0   1   7     1567.58     1503.57     12.02 o 
   1   1   7     1290.55     1302.76      8.96 o 
   2   1   7      594.63      678.26      5.73 o 
   3   1   7     9450.11     9469.37     54.17 o 
   4   1   7     4380.04     4255.88     28.24 o 
   5   1   7     2631.27     2582.29     20.09 o 
   6   1   7      574.58      561.39      7.07 o 
   7   1   7      141.20      144.28      4.95 o 
   8   1   7        5.06        3.48      4.33 o 
   9   1   7       36.80       36.33      5.26 o 
  10   1   7      675.87      666.51     13.00 o 
  11   1   7     1101.00     1117.02     22.57 o 
  12   1   7        2.08        2.51      9.88 o 
  13   1   7       57.22       71.33     12.05 o 
 -15   2   7        5.86      -12.38     12.38 o 
 -14   2   7      249.00      263.18     11.32 o 
 -13   2   7       42.31       67.26      7.84 o 
 -12   2   7       59.30       76.52      7.65 o 
 -11   2   7     1291.00     1280.31     19.10 o 
 -10   2   7     1085.00     1033.07     15.53 o 
  -9   2   7      664.80      663.98     10.40 o 
  -8   2   7      111.87      123.12     12.52 o 
  -7   2   7      143.11      141.13      5.49 o 
  -6   2   7       83.77      103.74      5.12 o 
  -5   2   7     4655.20     4585.98     39.20 o 
  -4   2   7     9955.48    10145.20     58.42 o 
  -3   2   7       15.03       31.97      5.69 o 
  -2   2   7       79.16       67.16      3.73 o 
  -1   2   7      326.96      402.30      6.14 o 
   0   2   7     2194.30     2088.94     15.97 o 
   1   2   7     4335.18     4478.38     32.92 o 
   2   2   7     6952.17     6755.56     43.01 o 
   3   2   7      837.65      864.17      8.07 o 
   4   2   7     1249.72     1366.04     11.29 o 
   5   2   7       27.82       20.83      2.98 o 
   6   2   7     1374.66     1325.21     11.72 o 
   7   2   7     4437.26     4388.35     30.31 o 
   8   2   7     1379.22     1356.83     12.76 o 
   9   2   7      522.83      535.43     11.44 o 
  10   2   7       54.40       58.14      7.12 o 
  11   2   7      150.79      150.09      8.83 o 
  12   2   7      577.12      571.16     17.40 o 
  13   2   7      633.32      644.29     21.25 o 
 -14   3   7      414.99      419.92     20.79 o 
 -13   3   7       20.39       13.43      7.50 o 
 -12   3   7      139.33      141.88      8.66 o 
 -11   3   7       13.27       12.41      7.76 o 
 -10   3   7       14.56       10.12      5.18 o 
  -9   3   7     1920.47     1813.88     26.83 o 
  -8   3   7     3298.47     3300.38     46.96 o 
  -7   3   7     2389.26     2334.61     21.06 o 
  -6   3   7      581.52      556.70      8.87 o 
  -5   3   7      118.85       99.41      5.32 o 
  -4   3   7      210.90      195.46      6.40 o 
  -3   3   7        2.30        7.01      2.45 o 
  -2   3   7     7149.31     7219.37     60.99 o 
  -1   3   7      292.69      301.64      4.96 o 
   0   3   7      990.39      915.96      8.36 o 
   1   3   7      866.26      866.85     12.88 o 
   2   3   7        7.84       14.70      2.40 o 
   3   3   7      283.47      280.55      5.15 o 
   4   3   7     6417.13     6322.36     41.15 o 
   5   3   7        8.32       14.90      3.15 o 
   6   3   7      560.66      538.45      7.49 o 
   7   3   7     2033.32     1956.49     16.19 o 
   8   3   7       75.56       75.54      5.26 o 
   9   3   7      316.36      342.40      8.54 o 
  10   3   7     2415.03     2381.86     26.26 o 
  11   3   7      372.16      370.10     12.33 o 
  12   3   7      218.23      223.07     11.00 o 
  13   3   7      146.65      179.27     18.42 o 
 -14   4   7      156.08      128.77     16.15 o 
 -13   4   7        9.13        8.93      7.57 o 
 -12   4   7     1432.78     1426.58     37.15 o 
 -11   4   7       23.40       14.05      7.92 o 
 -10   4   7     1506.70     1422.27     16.47 o 
  -9   4   7        1.26        0.19      5.13 o 
  -8   4   7      474.77      480.36      9.54 o 
  -7   4   7       26.28       30.30      8.07 o 
  -6   4   7    12275.75    12276.60     88.24 o 
  -5   4   7       15.54       28.86      6.41 o 
  -4   4   7     2037.07     2024.17     15.73 o 
  -3   4   7     1760.36     1769.52     14.03 o 
  -2   4   7        9.44       34.19      7.28 o 
  -1   4   7       85.31       83.39      3.29 o 
   0   4   7     2049.31     1957.90     14.99 o 
   1   4   7      201.29      209.07      4.70 o 
   2   4   7     2136.83     2113.94     15.85 o 
   3   4   7      223.27      205.50      5.05 o 
   4   4   7      233.46      223.58      5.44 o 
   5   4   7      915.07      892.62      9.53 o 
   6   4   7      519.34      515.19      7.66 o 
   7   4   7      148.49      136.23      5.66 o 
   8   4   7     4997.18     4987.36     38.95 o 
   9   4   7        1.85        5.04      5.27 o 
  10   4   7      210.54      203.76      7.89 o 
  11   4   7       23.44       19.41      7.92 o 
  12   4   7      927.69      975.40     17.97 o 
 -13   5   7      186.47      190.79     14.03 o 
 -12   5   7      284.89      254.17     11.47 o 
 -11   5   7       78.65       88.84      8.66 o 
 -10   5   7       46.47       47.71      6.38 o 
  -9   5   7      103.88      105.99      6.60 o 
  -8   5   7     3514.37     3548.33     41.88 o 
  -7   5   7     2003.77     1997.99     19.83 o 
  -6   5   7      910.88      911.68     13.60 o 
  -5   5   7      566.61      556.82      9.19 o 
  -4   5   7     2895.81     2882.79     24.39 o 
  -3   5   7     1319.05     1291.52     11.62 o 
  -2   5   7      357.52      362.78      6.42 o 
  -1   5   7     1480.51     1498.14     12.69 o 
   0   5   7      781.65      739.46     15.85 o 
   1   5   7       28.43       36.17      3.96 o 
   2   5   7      526.30      527.94      8.51 o 
   3   5   7      336.11      328.42     12.94 o 
   4   5   7      116.67      110.29      4.62 o 
   5   5   7     2854.91     2853.36     22.11 o 
   6   5   7     1194.53     1158.19     13.00 o 
   7   5   7      121.18      148.37      6.18 o 
   8   5   7      512.59      536.70     12.98 o 
   9   5   7      962.64      969.25     13.29 o 
  10   5   7      611.54      619.14     14.10 o 
  11   5   7      547.28      568.89     12.14 o 
  12   5   7      515.60      569.70     18.76 o 
 -12   6   7      440.67      484.84     22.12 o 
 -11   6   7      226.30      216.07      9.06 o 
 -10   6   7        6.78        0.83      6.20 o 
  -9   6   7     1257.94     1239.31     15.91 o 
  -8   6   7       19.80       12.13      5.76 o 
  -7   6   7      187.87      182.30      7.43 o 
  -6   6   7     3930.21     3925.45     32.74 o 
  -5   6   7     4429.74     4347.70     35.20 o 
  -4   6   7        4.97        4.74      4.36 o 
  -3   6   7       60.52       58.79      5.11 o 
  -2   6   7       45.20       51.09      3.78 o 
  -1   6   7      115.54      129.36      5.60 o 
   0   6   7     1500.20     1438.92     14.67 o 
   1   6   7     2978.03     2978.73     28.77 o 
   2   6   7      165.02      166.99      6.41 o 
   3   6   7      963.41      957.44     11.91 o 
   4   6   7        0.38        9.59      4.67 o 
   5   6   7     1489.65     1430.95     18.11 o 
   6   6   7      282.83      291.52      9.70 o 
   7   6   7     4266.03     4246.11     40.19 o 
   8   6   7      334.43      338.80     10.88 o 
   9   6   7      684.48      685.77     14.04 o 
  10   6   7        9.68        6.27      6.58 o 
  11   6   7       11.79       22.24      7.29 o 
  12   6   7      376.31      348.64     23.47 o 
 -12   7   7       93.50       90.58     16.53 o 
 -11   7   7       10.06        7.35     11.13 o 
 -10   7   7       47.04       45.27      7.21 o 
  -9   7   7      121.67      131.66      7.81 o 
  -8   7   7       24.28       28.92      6.31 o 
  -7   7   7     3303.83     3245.58     29.13 o 
  -6   7   7      740.67      729.34     11.77 o 
  -5   7   7       32.04       32.81      5.39 o 
  -4   7   7      248.30      242.76      8.02 o 
  -3   7   7     1087.96     1094.40     13.31 o 
  -2   7   7      297.90      269.74      9.57 o 
  -1   7   7     2179.75     2232.62     27.33 o 
   0   7   7       35.97       37.68      4.86 o 
   1   7   7       28.83       26.11      4.89 o 
   2   7   7      603.98      588.24     13.35 o 
   3   7   7      417.13      427.48     11.51 o 
   4   7   7      593.32      587.69     11.68 o 
   5   7   7     2718.43     2687.36     32.21 o 
   6   7   7      689.71      668.46     13.11 o 
   7   7   7      990.26      965.72     15.73 o 
   8   7   7      413.91      408.31     12.05 o 
   9   7   7     1006.99     1027.99     17.40 o 
  10   7   7      135.85      151.87     10.01 o 
 -10   8   7      226.87      261.44     21.20 o 
  -9   8   7       49.45       49.06      7.43 o 
  -8   8   7      223.39      225.71     12.58 o 
  -7   8   7       11.05       18.96      6.40 o 
  -6   8   7      251.39      245.14      9.13 o 
  -5   8   7      590.84      583.65     12.11 o 
  -4   8   7        7.85       13.70      7.08 o 
  -3   8   7      433.25      442.72     11.89 o 
  -2   8   7       77.50       60.35      7.25 o 
  -1   8   7      111.85      117.20      6.12 o 
   0   8   7      106.48      123.60      6.23 o 
   1   8   7     2234.64     2235.46     21.31 o 
   2   8   7       57.28       70.63      8.73 o 
   3   8   7      485.35      493.43     11.44 o 
   4   8   7      185.85      211.93      9.78 o 
   5   8   7      518.73      541.85     12.53 o 
   6   8   7      273.00      254.50     10.78 o 
   7   8   7     1262.71     1249.25     18.70 o 
   8   8   7      314.55      318.14     12.17 o 
   9   8   7      497.84      532.14     26.49 o 
  -9   9   7      362.41      389.93     22.57 o 
  -8   9   7      633.19      651.20     15.77 o 
  -7   9   7      108.47      103.06      7.95 o 
  -6   9   7      245.22      256.20     14.86 o 
  -5   9   7      307.62      270.07     12.22 o 
  -4   9   7      185.75      204.10     10.51 o 
  -3   9   7      160.11      182.59      9.71 o 
  -2   9   7     1039.44     1031.91     16.99 o 
  -1   9   7      426.84      442.92     12.25 o 
   0   9   7      685.80      675.55     11.54 o 
   1   9   7      254.17      231.20      8.54 o 
   2   9   7      300.93      300.10     10.78 o 
   3   9   7     1802.19     1791.13     26.56 o 
   4   9   7      618.42      601.52     13.43 o 
   5   9   7      406.86      394.88     12.45 o 
   6   9   7      582.15      572.17     15.31 o 
   7   9   7        0.48      -16.30     16.30 o 
   8   9   7      167.91      172.85     20.53 o 
  -6  10   7       15.45       25.64     11.07 o 
  -5  10   7       29.48       20.92      9.13 o 
  -4  10   7     1284.86     1321.15     21.09 o 
  -3  10   7       88.87       98.36      9.60 o 
  -2  10   7      230.13      232.94     11.15 o 
  -1  10   7       99.42      108.18      9.34 o 
   0  10   7      797.09      777.65     15.96 o 
   1  10   7      129.08      132.93      8.74 o 
   2  10   7     1409.42     1411.86     19.91 o 
   3  10   7      301.01      297.45     11.90 o 
   4  10   7       18.61        6.49     10.89 o 
   5  10   7      531.39      481.34     25.29 o 
   6  10   7      701.28      692.91     29.06 o 
  -3  11   7       10.58       20.30     17.51 o 
  -2  11   7     1439.89     1506.44     39.55 o 
  -1  11   7      263.44      284.48     15.26 o 
   0  11   7      305.13      292.26     24.23 o 
   1  11   7       18.44       42.72     17.13 o 
   2  11   7       36.99       33.29     17.29 o 
   3  11   7       18.46       24.91     17.81 o 
 -14   0   8      678.30      690.49     25.51 o 
 -12   0   8       15.29       10.76      7.77 o 
 -10   0   8     3736.52     3800.59     64.80 o 
  -8   0   8     1256.92     1311.69     19.68 o 
  -6   0   8     2528.47     2514.20     24.13 o 
  -4   0   8      814.40      673.39     10.22 o 
  -2   0   8    20557.99    21174.82    167.91 o 
   0   0   8     1544.22     1327.37     13.16 o 
   2   0   8       17.46       25.29      4.30 o 
   4   0   8     1287.77     1308.76     13.78 o 
   6   0   8     4736.06     4622.11     49.67 o 
   8   0   8     1853.27     1861.98     25.51 o 
  10   0   8      233.13      228.61     12.81 o 
  12   0   8     4293.61     4403.45     75.56 o 
 -15   1   8       12.25       10.42     12.45 o 
 -14   1   8      176.78      197.61      9.53 o 
 -13   1   8      349.46      335.18     11.28 o 
 -12   1   8       27.21       27.32      6.71 o 
 -11   1   8       11.88        0.07      7.30 o 
 -10   1   8       33.98       37.02      6.18 o 
  -9   1   8      374.91      352.32      9.66 o 
  -8   1   8     1756.18     1798.68     17.80 o 
  -7   1   8      605.20      615.66      7.16 o 
  -6   1   8      346.84      404.47      7.25 o 
  -5   1   8      409.22      420.42      6.61 o 
  -4   1   8     4314.56     4301.50     26.28 o 
  -3   1   8     3670.79     3504.62     21.62 o 
  -2   1   8     7759.75     7808.90     45.11 o 
  -1   1   8     2919.79     3135.30     19.25 o 
   0   1   8     4697.34     4752.57     28.09 o 
   1   1   8     3060.21     3081.05     18.93 o 
   2   1   8      626.29      502.98      6.99 o 
   3   1   8       34.76       48.00      3.27 o 
   4   1   8     4710.85     4631.42     30.75 o 
   5   1   8      324.80      334.38      5.83 o 
   6   1   8        1.06        1.25      3.09 o 
   7   1   8      275.58      281.23      7.44 o 
   8   1   8       29.26       37.92      6.38 o 
   9   1   8      388.09      394.20      9.32 o 
  10   1   8     3442.79     3446.15     34.21 o 
  11   1   8     1149.20     1163.98     21.90 o 
  12   1   8        6.10       19.51     10.34 o 
  13   1   8      569.06      574.78     25.89 o 
 -14   2   8        9.58        5.92      7.26 o 
 -13   2   8       84.91       87.61      8.20 o 
 -12   2   8     1007.78     1015.52     29.46 o 
 -11   2   8      163.02      144.58      8.15 o 
 -10   2   8      115.65      101.35      7.67 o 
  -9   2   8      123.75      145.46      6.19 o 
  -8   2   8     1467.05     1433.07     15.27 o 
  -7   2   8     3272.43     3275.95     27.28 o 
  -6   2   8     2295.02     2328.19     17.97 o 
  -5   2   8     2402.66     2380.70     17.99 o 
  -4   2   8      575.20      624.51      7.27 o 
  -3   2   8        2.11        5.31      2.70 o 
  -2   2   8     1013.29     1080.24      9.50 o 
  -1   2   8     7874.49     7795.47     45.04 o 
   0   2   8     2868.07     2735.15     17.12 o 
   1   2   8       21.37       23.87      1.86 o 
   2   2   8     1718.27     1694.34     12.94 o 
   3   2   8       18.43       30.20      2.80 o 
   4   2   8      593.36      597.09      7.14 o 
   5   2   8     2889.04     2903.28     20.97 o 
   6   2   8     1626.56     1600.33     13.58 o 
   7   2   8      167.59      184.33     11.52 o 
   8   2   8      144.53      133.02      6.04 o 
   9   2   8      147.05      134.39      7.53 o 
  10   2   8      319.44      323.38     10.98 o 
  11   2   8     1779.64     1833.57     23.03 o 
  12   2   8      102.85      121.22     28.95 o 
 -14   3   8       77.54       90.97     17.62 o 
 -13   3   8      171.71      156.70      9.22 o 
 -12   3   8       30.81       30.24      7.45 o 
 -11   3   8      530.00      511.79     14.97 o 
 -10   3   8      723.65      706.57     11.50 o 
  -9   3   8     1398.99     1369.24     21.16 o 
  -8   3   8     1084.64     1074.58     18.52 o 
  -7   3   8      988.06      984.54     12.70 o 
  -6   3   8        1.69       -0.99      3.98 o 
  -5   3   8      536.13      513.79      8.48 o 
  -4   3   8      330.39      340.63      5.83 o 
  -3   3   8     2812.50     2726.82     20.38 o 
  -2   3   8     2568.87     2658.59     19.29 o 
  -1   3   8     2479.90     2572.42     18.61 o 
   0   3   8     2239.49     2184.58     16.12 o 
   1   3   8     1529.93     1560.65     14.27 o 
   2   3   8      598.13      541.45      6.47 o 
   3   3   8     4858.42     4855.20     32.30 o 
   4   3   8       18.18       18.72      3.15 o 
   5   3   8      291.06      293.56      7.03 o 
   6   3   8       48.23       47.81      4.24 o 
   7   3   8     2546.34     2493.41     19.57 o 
   8   3   8      362.97      368.72      8.31 o 
   9   3   8     1189.13     1156.85     16.46 o 
  10   3   8       71.80       78.11      7.69 o 
  11   3   8      519.64      512.17     19.33 o 
  12   3   8        0.02       -8.20      8.20 o 
 -14   4   8       24.80        2.26     13.21 o 
 -13   4   8      685.76      675.98     15.10 o 
 -12   4   8      176.95      188.36      9.74 o 
 -11   4   8     1403.04     1374.54     19.56 o 
 -10   4   8      575.00      548.85     17.77 o 
  -9   4   8     1261.68     1230.50     15.03 o 
  -8   4   8       41.71       39.01      5.41 o 
  -7   4   8     1072.63     1061.76     14.66 o 
  -6   4   8      192.86      196.94      7.19 o 
  -5   4   8     6066.66     6137.79     46.57 o 
  -4   4   8     1390.40     1366.63     12.10 o 
  -3   4   8      508.35      501.88      6.91 o 
  -2   4   8      327.23      331.60      5.93 o 
  -1   4   8      625.82      630.62      9.61 o 
   0   4   8      648.90      641.09     11.49 o 
   1   4   8    10261.89    10429.21     74.35 o 
   2   4   8        1.32        9.35      3.60 o 
   3   4   8       74.79       78.99      3.64 o 
   4   4   8       34.06       32.68      3.52 o 
   5   4   8     4561.04     4551.21     31.33 o 
   6   4   8      210.17      209.98      6.32 o 
   7   4   8     3443.83     3370.32     45.93 o 
   8   4   8       52.15       48.58      7.22 o 
   9   4   8      686.58      692.31     11.35 o 
  10   4   8       59.48       65.80      7.92 o 
  11   4   8     1006.88     1075.01     18.10 o 
  12   4   8      259.70      272.93     20.27 o 
 -13   5   8      643.76      631.54     27.02 o 
 -12   5   8      114.73      101.53     10.42 o 
 -11   5   8     1722.93     1692.14     22.64 o 
 -10   5   8      581.50      596.14     11.64 o 
  -9   5   8      124.73      137.88      9.02 o 
  -8   5   8      236.58      231.67      8.50 o 
  -7   5   8      665.23      669.60     11.03 o 
  -6   5   8      216.50      221.03      7.73 o 
  -5   5   8      854.46      855.82     11.48 o 
  -4   5   8      365.55      367.69      7.99 o 
  -3   5   8      185.56      177.05      5.25 o 
  -2   5   8       59.12       57.75      3.70 o 
  -1   5   8     3267.63     3364.34     27.18 o 
   0   5   8       27.01       20.58      3.88 o 
   1   5   8       55.49       59.29      4.49 o 
   2   5   8     2046.01     2043.42     18.65 o 
   3   5   8     4600.49     4473.42     35.11 o 
   4   5   8     1650.31     1590.72     16.06 o 
   5   5   8      945.67      917.35     17.39 o 
   6   5   8      151.29      136.12      7.04 o 
   7   5   8     1875.11     1858.91     21.42 o 
   8   5   8     1683.01     1637.56     17.31 o 
   9   5   8     1345.32     1398.44     16.36 o 
  10   5   8      370.79      365.09     10.37 o 
  11   5   8       13.50        0.51      8.67 o 
  12   5   8       55.44       57.70     11.45 o 
 -12   6   8     1455.56     1503.74     22.19 o 
 -11   6   8      167.64      163.99      8.58 o 
 -10   6   8        5.15       14.97      7.06 o 
  -9   6   8      176.60      193.44      8.30 o 
  -8   6   8      521.14      528.81     11.01 o 
  -7   6   8        5.57       11.10      5.51 o 
  -6   6   8      234.87      236.93      8.30 o 
  -5   6   8      996.93      993.45     14.20 o 
  -4   6   8      129.40      122.00      5.90 o 
  -3   6   8      437.62      425.07      8.68 o 
  -2   6   8      109.54      130.32      5.79 o 
  -1   6   8      196.46      205.86      8.36 o 
   0   6   8     1956.20     1948.01     18.35 o 
   1   6   8      265.08      265.05      8.45 o 
   2   6   8     3077.84     3000.40     25.58 o 
   3   6   8      165.51      142.84      6.19 o 
   4   6   8     3396.83     3399.06     28.65 o 
   5   6   8     1311.53     1260.27     16.65 o 
   6   6   8     1233.06     1227.53     16.79 o 
   7   6   8      821.01      805.34     18.80 o 
   8   6   8      487.10      469.53     12.00 o 
   9   6   8       70.56       62.69     11.88 o 
  10   6   8      952.81      929.45     20.12 o 
  11   6   8      691.31      691.93     24.98 o 
 -12   7   8       22.78       37.82     16.00 o 
 -11   7   8       77.08       84.77      9.45 o 
 -10   7   8     1529.37     1581.96     21.09 o 
  -9   7   8        0.83        5.27      6.60 o 
  -8   7   8       48.13       41.53      6.71 o 
  -7   7   8        1.43        3.94      5.86 o 
  -6   7   8      228.04      227.77      8.48 o 
  -5   7   8      668.91      667.48     12.33 o 
  -4   7   8     1858.61     1847.72     22.28 o 
  -3   7   8      187.69      186.49      8.49 o 
  -2   7   8      333.44      363.02     10.60 o 
  -1   7   8        0.74        4.50      4.77 o 
   0   7   8      370.38      339.70      8.57 o 
   1   7   8      125.94      153.41      6.35 o 
   2   7   8     3105.95     3081.80     27.98 o 
   3   7   8        0.67       12.35      5.20 o 
   4   7   8     1572.75     1543.60     19.10 o 
   5   7   8       84.07       99.03      7.52 o 
   6   7   8       34.86       39.54      7.29 o 
   7   7   8        6.86        5.80     13.71 o 
   8   7   8     1475.88     1517.65     20.71 o 
   9   7   8      207.12      195.61     10.22 o 
 -10   8   8        6.44        6.75      8.18 o 
  -9   8   8       40.39       49.95      8.30 o 
  -8   8   8      249.75      240.00      9.81 o 
  -7   8   8        5.99        1.07      6.38 o 
  -6   8   8      845.71      852.71     13.69 o 
  -5   8   8      303.68      297.95     13.33 o 
  -4   8   8        7.60       11.15      7.26 o 
  -3   8   8       13.68        2.84      7.01 o 
  -2   8   8      847.01      827.92     14.85 o 
  -1   8   8      107.07      120.11      8.21 o 
   0   8   8     2043.92     2044.51     20.21 o 
   1   8   8     2410.53     2416.49     22.83 o 
   2   8   8       43.04       37.31      5.86 o 
   3   8   8       34.75       43.29      7.82 o 
   4   8   8       97.38      102.63      7.95 o 
   5   8   8       11.31       13.89      7.14 o 
   6   8   8      958.40      977.66     24.76 o 
   7   8   8      700.64      666.34     14.74 o 
   8   8   8       31.22       30.13     10.68 o 
  -9   9   8      465.76      491.91     23.32 o 
  -8   9   8      225.21      242.82     14.03 o 
  -7   9   8      317.14      321.84     13.64 o 
  -6   9   8       25.53       26.89      8.83 o 
  -5   9   8      292.82      307.83     14.56 o 
  -4   9   8      777.80      770.97     15.97 o 
  -3   9   8     1306.60     1283.37     19.57 o 
  -2   9   8     1129.44     1121.91     18.17 o 
  -1   9   8       90.15       83.39      8.56 o 
   0   9   8      970.43      960.19     16.65 o 
   1   9   8      218.50      235.22      8.89 o 
   2   9   8       32.52       47.09      7.49 o 
   3   9   8      698.57      668.76     20.09 o 
   4   9   8      349.72      350.49     11.85 o 
   5   9   8      359.39      349.85     12.25 o 
   6   9   8        0.77       12.88      8.28 o 
   7   9   8       46.32       42.80     17.89 o 
  -6  10   8      127.24      114.88     17.44 o 
  -5  10   8      532.04      548.68     18.49 o 
  -4  10   8        0.45       12.24      8.97 o 
  -3  10   8       74.61       90.03      9.79 o 
  -2  10   8      469.65      459.63     17.53 o 
  -1  10   8     1602.24     1651.14     22.97 o 
   0  10   8       30.04       32.84      8.64 o 
   1  10   8      168.17      173.63     10.10 o 
   2  10   8        0.18       -0.66      7.58 o 
   3  10   8       11.54        6.61      9.63 o 
   4  10   8       33.71       40.91     16.83 o 
   5  10   8      317.20      297.62     23.63 o 
 -13   0   9     1800.63     1741.94     39.33 o 
 -11   0   9        1.23        8.53     10.49 o 
  -9   0   9     2897.31     2822.64     47.78 o 
  -7   0   9     6265.48     6258.33     53.73 o 
  -5   0   9     2593.31     2642.38     24.96 o 
  -3   0   9      700.07      672.53      9.14 o 
  -1   0   9     2755.67     2558.49     23.03 o 
   1   0   9        4.07        7.11      2.86 o 
   3   0   9      423.76      426.04      7.22 o 
   5   0   9     3762.33     3652.21     42.91 o 
   7   0   9       45.73       52.82      7.12 o 
   9   0   9     5281.40     5364.31     78.27 o 
  11   0   9      949.71     1031.82     30.12 o 
 -14   1   9      243.44      232.83     13.74 o 
 -13   1   9        8.92        7.13      6.79 o 
 -12   1   9       52.28       57.53      7.25 o 
 -11   1   9     1068.40     1076.23     16.20 o 
 -10   1   9      167.32      170.13      7.91 o 
  -9   1   9     1084.94     1097.44     15.57 o 
  -8   1   9      773.90      736.56     10.46 o 
  -7   1   9      750.50      696.80      8.63 o 
  -6   1   9     3871.57     3857.73     27.27 o 
  -5   1   9     4545.49     4357.21     27.06 o 
  -4   1   9       17.20       18.55      2.51 o 
  -3   1   9     1020.80     1092.00      8.67 o 
  -2   1   9       21.18       32.40      3.24 o 
  -1   1   9       10.87       25.90      2.10 o 
   0   1   9     2534.21     2555.08     16.26 o 
   1   1   9     3195.66     3128.01     19.45 o 
   2   1   9      121.51      135.27      3.52 o 
   3   1   9      266.28      210.50      5.34 o 
   4   1   9     3110.24     3159.00     22.24 o 
   5   1   9      534.10      534.00      8.04 o 
   6   1   9      494.98      472.36     12.37 o 
   7   1   9     5707.01     5693.62     43.19 o 
   8   1   9     1724.13     1730.32     17.52 o 
   9   1   9       20.01       35.07      9.94 o 
  10   1   9      136.68      118.24      8.58 o 
  11   1   9       34.72       42.67     10.77 o 
  12   1   9      165.54      156.67     23.21 o 
 -14   2   9      494.48      491.99     22.12 o 
 -13   2   9       89.49       96.17      8.26 o 
 -12   2   9      106.48      106.37      8.02 o 
 -11   2   9       44.50       53.84      7.10 o 
 -10   2   9      173.57      147.26      7.81 o 
  -9   2   9     2017.42     1893.53     22.09 o 
  -8   2   9     3117.44     3005.89     30.68 o 
  -7   2   9      282.03      278.93      7.58 o 
  -6   2   9      132.11      119.49      4.40 o 
  -5   2   9      105.45       97.60      4.20 o 
  -4   2   9     1457.12     1470.53     15.06 o 
  -3   2   9     4311.29     4378.51     29.75 o 
  -2   2   9     2395.37     2428.01     17.78 o 
  -1   2   9     2257.69     2181.72     16.13 o 
   0   2   9      398.63      376.67      4.62 o 
   1   2   9       29.79       26.34      2.12 o 
   2   2   9      304.70      309.61      5.30 o 
   3   2   9     3169.00     3150.63     22.10 o 
   4   2   9     1541.75     1583.80     13.09 o 
   5   2   9     1309.64     1326.77     11.93 o 
   6   2   9     6983.08     7021.74     46.19 o 
   7   2   9        8.08        7.46      6.84 o 
   8   2   9     1005.71     1025.54     16.26 o 
   9   2   9      476.10      490.05     11.83 o 
  10   2   9     1389.97     1459.16     19.63 o 
  11   2   9      453.22      473.44     13.39 o 
  12   2   9      437.11      457.69     17.60 o 
 -14   3   9       63.86       63.07     10.33 o 
 -13   3   9        0.70        1.44      7.40 o 
 -12   3   9      619.39      629.33     13.87 o 
 -11   3   9       12.71        8.60      6.99 o 
 -10   3   9      510.93      523.19     10.93 o 
  -9   3   9      136.75      137.48      6.61 o 
  -8   3   9       70.05       73.90      5.65 o 
  -7   3   9      117.55      120.99      5.87 o 
  -6   3   9      654.83      663.76     10.07 o 
  -5   3   9       53.31       57.74      4.62 o 
  -4   3   9     1977.29     2016.68     17.77 o 
  -3   3   9     2418.00     2463.37     20.48 o 
  -2   3   9      452.92      458.64      6.55 o 
  -1   3   9      178.48      174.41      4.70 o 
   0   3   9     2939.80     2829.88     20.21 o 
   1   3   9      434.41      409.32      7.10 o 
   2   3   9     3588.81     3598.56     28.28 o 
   3   3   9      723.61      714.68      8.01 o 
   4   3   9      360.52      365.42      6.46 o 
   5   3   9     1509.85     1537.86     15.87 o 
   6   3   9     1653.87     1583.21     14.08 o 
   7   3   9       18.59       16.89      4.29 o 
   8   3   9     2059.08     2000.70     34.51 o 
   9   3   9        7.18        4.83      6.49 o 
  10   3   9      246.36      249.20     10.89 o 
  11   3   9       86.27       89.66      9.00 o 
  12   3   9      296.97      287.50     16.09 o 
 -13   4   9      135.95      145.10      9.76 o 
 -12   4   9        5.21        2.61      7.35 o 
 -11   4   9        3.13       -5.33      6.99 o 
 -10   4   9      175.25      187.47      7.77 o 
  -9   4   9       46.17       44.27      6.02 o 
  -8   4   9     1029.49     1007.73     13.44 o 
  -7   4   9      232.70      221.62      7.85 o 
  -6   4   9      188.11      196.86      7.50 o 
  -5   4   9       62.74       60.96      5.08 o 
  -4   4   9       48.20       55.78      3.99 o 
  -3   4   9      360.63      345.51      6.43 o 
  -2   4   9     9917.07    10225.27     65.67 o 
  -1   4   9      186.56      180.48      5.76 o 
   0   4   9      377.26      335.16      7.09 o 
   1   4   9        4.40        8.03      3.77 o 
   2   4   9      553.55      556.88     14.14 o 
   3   4   9       20.64       14.86      4.13 o 
   4   4   9     5961.11     5976.38     45.17 o 
   5   4   9      295.67      268.81      6.48 o 
   6   4   9      324.92      322.96      7.18 o 
   7   4   9       27.01       14.10      5.74 o 
   8   4   9      168.47      155.47      6.65 o 
   9   4   9        2.89       18.91      7.21 o 
  10   4   9     1362.23     1362.40     19.41 o 
  11   4   9       73.13       60.79      8.79 o 
  12   4   9      333.12      355.79     37.02 o 
 -13   5   9        8.09        7.40     14.49 o 
 -12   5   9       64.64       61.50      8.87 o 
 -11   5   9      649.94      624.13     14.18 o 
 -10   5   9      261.42      282.63      9.75 o 
  -9   5   9        9.50        7.02      5.92 o 
  -8   5   9      870.22      857.14     12.88 o 
  -7   5   9       37.72       31.99      5.63 o 
  -6   5   9     1969.72     1931.61     19.33 o 
  -5   5   9      711.96      700.31     15.27 o 
  -4   5   9     2037.99     2032.31     20.68 o 
  -3   5   9      660.27      667.40      8.55 o 
  -2   5   9       79.00       92.65      4.86 o 
  -1   5   9        6.70        9.40      4.06 o 
   0   5   9      895.28      922.99     11.35 o 
   1   5   9     1849.41     1820.11     17.41 o 
   2   5   9     6164.38     6194.61     47.35 o 
   3   5   9      141.88      142.55      5.83 o 
   4   5   9      777.07      785.39     11.09 o 
   5   5   9      911.78      873.01     11.93 o 
   6   5   9      419.77      411.92     10.53 o 
   7   5   9      386.77      381.50     15.20 o 
   8   5   9      251.56      242.14     10.05 o 
   9   5   9      161.92      167.61      8.94 o 
  10   5   9      345.52      320.90     15.88 o 
  11   5   9       97.37       95.41     16.91 o 
 -12   6   9        6.85        5.61     10.22 o 
 -11   6   9        8.88       15.53      7.05 o 
 -10   6   9        4.22       -4.23      6.46 o 
  -9   6   9      770.44      786.49     13.34 o 
  -8   6   9      183.41      197.85      8.12 o 
  -7   6   9      478.89      480.83     10.51 o 
  -6   6   9        0.72       -2.71      5.30 o 
  -5   6   9     3135.88     3117.77     27.48 o 
  -4   6   9       57.38       62.59      6.05 o 
  -3   6   9     2871.71     2850.90     29.27 o 
  -2   6   9      541.25      544.81      9.43 o 
  -1   6   9     2854.91     2790.88     30.31 o 
   0   6   9       54.18       49.72      5.60 o 
   1   6   9      641.80      662.30     10.38 o 
   2   6   9      313.48      323.42      8.35 o 
   3   6   9     3401.56     3368.58     28.56 o 
   4   6   9      222.37      215.97      9.77 o 
   5   6   9      304.44      269.08      9.58 o 
   6   6   9      237.49      240.43      9.80 o 
   7   6   9        1.89        9.70      6.93 o 
   8   6   9       62.62       58.29      7.75 o 
   9   6   9      393.73      385.66     12.28 o 
  10   6   9      319.22      325.41     12.82 o 
 -11   7   9      425.55      440.64     14.19 o 
 -10   7   9       12.65        0.78      7.14 o 
  -9   7   9      176.73      182.63      9.16 o 
  -8   7   9       24.93       26.82      8.07 o 
  -7   7   9       54.37       62.78      6.76 o 
  -6   7   9       83.08       84.66      7.43 o 
  -5   7   9     2122.31     2066.88     24.67 o 
  -4   7   9       44.51       33.58      7.18 o 
  -3   7   9     2322.30     2282.33     25.78 o 
  -2   7   9        5.13       10.46      6.58 o 
  -1   7   9      669.14      658.18     10.75 o 
   0   7   9       69.27       64.28      5.69 o 
   1   7   9     2668.87     2651.00     36.45 o 
   2   7   9      105.41      108.90      6.38 o 
   3   7   9     1232.48     1237.05     15.00 o 
   4   7   9       50.07       49.11      6.99 o 
   5   7   9      845.45      835.48     14.60 o 
   6   7   9      182.68      163.03      8.79 o 
   7   7   9      859.41      818.38     15.23 o 
   8   7   9      155.48      149.53      9.40 o 
   9   7   9      480.15      511.30     16.84 o 
 -10   8   9       30.84       39.04     15.47 o 
  -9   8   9      216.21      245.39     10.28 o 
  -8   8   9       57.10       70.03      7.75 o 
  -7   8   9      632.49      656.96     12.95 o 
  -6   8   9      184.20      183.13     10.13 o 
  -5   8   9        9.63        8.58      8.25 o 
  -4   8   9      182.96      183.13      9.61 o 
  -3   8   9     1038.59     1023.47     16.93 o 
  -2   8   9      560.00      559.67     14.11 o 
  -1   8   9     1346.65     1249.71     18.33 o 
   0   8   9      667.39      667.82     11.46 o 
   1   8   9        0.97       12.10      5.75 o 
   2   8   9        0.55       -1.93      5.73 o 
   3   8   9      730.96      688.88     16.17 o 
   4   8   9     1259.35     1238.78     17.98 o 
   5   8   9     1247.62     1173.07     17.73 o 
   6   8   9      549.57      526.47     13.53 o 
   7   8   9        2.29       11.09      8.26 o 
  -9   9   9      220.17      222.14     18.04 o 
  -8   9   9        6.19        0.60     15.70 o 
  -7   9   9      578.26      563.37     19.08 o 
  -6   9   9      689.57      729.19     16.65 o 
  -5   9   9     1068.75     1073.58     20.53 o 
  -4   9   9      930.54      932.17     31.40 o 
  -3   9   9        4.24        4.35      8.15 o 
  -2   9   9        4.92        3.07      9.92 o 
  -1   9   9       98.04      101.78      9.04 o 
   0   9   9      255.99      255.38     11.58 o 
   1   9   9      329.99      340.26     10.40 o 
   2   9   9      900.76      952.85     14.71 o 
   3   9   9        3.53        9.26      8.14 o 
   4   9   9       15.49       18.26      7.91 o 
   5   9   9      450.61      451.24     13.70 o 
   6   9   9      244.42      266.52     21.36 o 
  -4  10   9      149.21      168.40     13.41 o 
  -3  10   9        1.59       -3.85      8.90 o 
  -2  10   9      160.44      200.40     12.86 o 
  -1  10   9      258.47      277.41     14.86 o 
   0  10   9      485.57      480.81     14.45 o 
   1  10   9       40.83       54.64      9.63 o 
   2  10   9       36.25       26.77     21.40 o 
   3  10   9       56.42       54.50     10.74 o 
 -12   0  10      617.68      617.66     23.17 o 
 -10   0  10     1113.76     1099.15     28.76 o 
  -8   0  10      431.89      346.61     17.51 o 
  -6   0  10      300.77      298.12      8.10 o 
  -4   0  10     2543.39     2567.08     24.24 o 
  -2   0  10     4474.27     4478.85     38.44 o 
   0   0  10      663.55      611.94     18.61 o 
   2   0  10    10842.58    10965.55    164.14 o 
   4   0  10     1980.49     2049.08     25.27 o 
   6   0  10      228.42      228.08     10.49 o 
   8   0  10     5205.45     5150.57     57.15 o 
  10   0  10      178.34      178.93     11.37 o 
 -13   1  10      324.97      302.74     13.80 o 
 -12   1  10     1066.87     1046.32     20.92 o 
 -11   1  10      689.81      670.82     13.14 o 
 -10   1  10       77.12       80.83      6.87 o 
  -9   1  10      884.21      857.54     13.84 o 
  -8   1  10      276.88      298.13     12.92 o 
  -7   1  10       14.47       15.35      4.45 o 
  -6   1  10     3001.82     2955.41     24.37 o 
  -5   1  10      145.91      144.73      5.10 o 
  -4   1  10      248.04      258.62      5.71 o 
  -3   1  10       25.15       24.24      2.98 o 
  -2   1  10      327.05      374.24      5.06 o 
  -1   1  10     1025.12     1090.93      8.67 o 
   0   1  10     5711.09     5755.93     34.09 o 
   1   1  10     5438.68     5461.37     32.51 o 
   2   1  10     3614.14     3721.93     25.40 o 
   3   1  10      730.22      715.07      7.86 o 
   4   1  10     2068.84     2130.71     16.39 o 
   5   1  10      371.75      342.85      7.52 o 
   6   1  10     3966.99     3866.55     30.82 o 
   7   1  10     1314.21     1248.61     16.54 o 
   8   1  10      348.98      342.21      9.21 o 
   9   1  10      440.67      445.85     11.69 o 
  10   1  10     1498.54     1465.20     20.11 o 
  11   1  10       26.16       24.22     10.64 o 
  12   1  10       88.36       99.11     17.81 o 
 -14   2  10       43.34       42.87     13.89 o 
 -13   2  10      599.98      597.54     13.73 o 
 -12   2  10      101.23       98.62      8.05 o 
 -11   2  10      794.69      752.02     14.00 o 
 -10   2  10      496.93      507.03     11.82 o 
  -9   2  10       62.17       62.70      5.67 o 
  -8   2  10      847.11      776.97     11.30 o 
  -7   2  10      230.51      222.82      7.55 o 
  -6   2  10       18.28       16.20      3.72 o 
  -5   2  10     1012.90      979.10     12.71 o 
  -4   2  10      819.29      816.83      8.96 o 
  -3   2  10       42.61       49.92      3.40 o 
  -2   2  10     2117.75     2044.87     15.74 o 
  -1   2  10     1178.93     1154.03     10.28 o 
   0   2  10      537.79      507.75      6.42 o 
   1   2  10     1193.79     1175.33     11.92 o 
   2   2  10     1339.91     1328.17     11.38 o 
   3   2  10     4261.83     4138.51     28.28 o 
   4   2  10      500.65      507.48      7.26 o 
   5   2  10       36.54       32.00      4.07 o 
   6   2  10      127.52      117.63      5.67 o 
   7   2  10      475.84      476.73      9.40 o 
   8   2  10      592.22      575.28     10.55 o 
   9   2  10     1686.27     1669.58     20.76 o 
  10   2  10     1439.40     1418.08     19.78 o 
  11   2  10       50.25       67.15      9.10 o 
  12   2  10        1.99        3.55     16.30 o 
 -13   3  10      270.26      253.10     11.31 o 
 -12   3  10      612.52      593.60     13.54 o 
 -11   3  10      339.64      358.15     11.92 o 
 -10   3  10      710.32      699.34     13.76 o 
  -9   3  10        1.71       -5.07      5.18 o 
  -8   3  10        5.09        1.78      5.00 o 
  -7   3  10     1092.44     1076.51     13.28 o 
  -6   3  10       67.37       73.25      6.04 o 
  -5   3  10      370.88      358.68      8.07 o 
  -4   3  10     1268.09     1290.45     11.98 o 
  -3   3  10       11.29       11.24      3.27 o 
  -2   3  10      384.48      353.96      6.99 o 
  -1   3  10     4216.42     4214.05     30.29 o 
   0   3  10        2.52        7.08      3.59 o 
   1   3  10     3124.55     3087.92     36.00 o 
   2   3  10       51.63       41.33      4.13 o 
   3   3  10       37.79       38.10      4.65 o 
   4   3  10       96.85      122.60      5.31 o 
   5   3  10     1808.26     1736.47     16.99 o 
   6   3  10       68.23       78.40      5.48 o 
   7   3  10     1169.87     1155.19     12.28 o 
   8   3  10      198.26      188.29     11.22 o 
   9   3  10       14.70       15.91      7.06 o 
  10   3  10       80.40       65.03      8.35 o 
  11   3  10      513.64      517.60     14.40 o 
  12   3  10      373.81      389.98     25.70 o 
 -13   4  10        8.08        8.00      9.71 o 
 -12   4  10        2.38       -2.83      7.50 o 
 -11   4  10       19.66       35.85     14.55 o 
 -10   4  10      196.55      192.40      8.25 o 
  -9   4  10     2358.32     2382.56     32.19 o 
  -8   4  10        2.90        0.27      5.40 o 
  -7   4  10      304.22      322.15     10.51 o 
  -6   4  10      471.54      462.66      9.44 o 
  -5   4  10     3962.79     3899.17     32.09 o 
  -4   4  10      572.08      567.21      9.55 o 
  -3   4  10     5355.04     5463.01     37.23 o 
  -2   4  10        8.40       17.01      5.41 o 
  -1   4  10      232.67      244.08      6.77 o 
   0   4  10      968.97      940.81     14.21 o 
   1   4  10     2319.29     2232.27     19.87 o 
   2   4  10      646.62      615.65     11.12 o 
   3   4  10     1535.25     1558.10     15.68 o 
   4   4  10       34.32       38.52      4.88 o 
   5   4  10     1057.59     1062.03     13.03 o 
   6   4  10      107.23       94.61      6.00 o 
   7   4  10      155.42      174.30     10.96 o 
   8   4  10      879.98      866.39     18.54 o 
   9   4  10     2025.13     1996.86     23.71 o 
  10   4  10      162.29      157.23     14.91 o 
  11   4  10      288.92      307.21     15.94 o 
 -12   5  10        9.41       -3.96      7.98 o 
 -11   5  10      233.27      235.08      9.47 o 
 -10   5  10      188.45      193.59      8.44 o 
  -9   5  10      310.87      305.40     12.66 o 
  -8   5  10       32.42       24.95      6.06 o 
  -7   5  10     1586.42     1580.45     17.67 o 
  -6   5  10     1301.77     1309.16     15.54 o 
  -5   5  10      936.49      912.69     12.50 o 
  -4   5  10      332.37      347.34      8.55 o 
  -3   5  10       44.41       51.95      5.93 o 
  -2   5  10     1078.30     1088.03     12.59 o 
  -1   5  10     5516.01     5423.81     50.91 o 
   0   5  10     1222.91     1156.38     13.16 o 
   1   5  10       20.38       12.65      4.58 o 
   2   5  10       43.95       43.99      5.04 o 
   3   5  10        1.05        2.92      4.71 o 
   4   5  10        5.86       15.70      9.81 o 
   5   5  10      844.50      819.89     14.51 o 
   6   5  10      898.73      871.66     14.21 o 
   7   5  10      102.17       95.97      7.68 o 
   8   5  10       33.53       58.93      7.48 o 
   9   5  10      529.36      528.89     19.74 o 
  10   5  10       38.21       54.09     11.57 o 
 -11   6  10        5.69        0.18      7.90 o 
 -10   6  10       39.64       52.22      7.38 o 
  -9   6  10      254.47      253.65      9.91 o 
  -8   6  10     1617.01     1658.09     19.21 o 
  -7   6  10       51.22       48.04      6.51 o 
  -6   6  10      161.73      170.06     11.46 o 
  -5   6  10     2646.54     2627.76     31.97 o 
  -4   6  10     1024.36      986.84     15.48 o 
  -3   6  10      240.81      242.95     10.77 o 
  -2   6  10     4018.37     4036.61     32.84 o 
  -1   6  10      148.31      143.81      6.52 o 
   0   6  10      840.49      893.36     12.00 o 
   1   6  10      667.14      611.95     10.32 o 
   2   6  10       87.40       90.26      5.91 o 
   3   6  10       64.73       79.92      5.98 o 
   4   6  10     2341.11     2328.68     35.12 o 
   5   6  10      125.09      126.87      7.81 o 
   6   6  10        5.90       17.52      6.94 o 
   7   6  10       33.66       45.01      7.54 o 
   8   6  10       41.91       51.14      7.99 o 
   9   6  10      285.33      266.41     11.50 o 
 -11   7  10       38.28        7.85     15.32 o 
 -10   7  10      482.03      499.57     14.57 o 
  -9   7  10      356.80      349.13     11.14 o 
  -8   7  10      536.26      536.98     12.08 o 
  -7   7  10       69.76       61.42      8.86 o 
  -6   7  10     1036.44     1065.40     17.58 o 
  -5   7  10      448.10      458.83     12.63 o 
  -4   7  10      862.46      858.72     30.39 o 
  -3   7  10        2.40        3.12      6.97 o 
  -2   7  10     1273.00     1252.52     28.84 o 
  -1   7  10       60.16       77.53      6.01 o 
   0   7  10     1033.05     1058.12     13.75 o 
   1   7  10      796.75      793.95     17.50 o 
   2   7  10      179.48      181.11      7.27 o 
   3   7  10       46.84       34.07      6.07 o 
   4   7  10      498.53      534.64     12.49 o 
   5   7  10       29.67       29.90      7.29 o 
   6   7  10      657.28      672.02     14.15 o 
   7   7  10        4.47        8.89      7.76 o 
   8   7  10      540.68      469.72     16.16 o 
 -10   8  10      451.37      461.56     23.55 o 
  -9   8  10      563.94      536.41     26.95 o 
  -8   8  10      214.65      227.41     11.60 o 
  -7   8  10       13.39       15.37      8.80 o 
  -6   8  10       19.04       15.64      8.50 o 
  -5   8  10      323.43      316.00     12.55 o 
  -4   8  10      232.00      243.46     10.85 o 
  -3   8  10     1398.02     1417.15     20.37 o 
  -2   8  10      273.05      281.55     11.51 o 
  -1   8  10        6.94        6.62     11.63 o 
   0   8  10       45.56       46.38      6.30 o 
   1   8  10       11.41       18.44      6.15 o 
   2   8  10     1539.04     1579.64     18.09 o 
   3   8  10      321.22      323.51     11.94 o 
   4   8  10      303.20      318.07     11.49 o 
   5   8  10       53.16       57.40      8.25 o 
   6   8  10      170.16      204.44     10.24 o 
   7   8  10      128.32      113.37     15.85 o 
  -6   9  10      195.33      213.39     14.04 o 
  -5   9  10      440.24      435.33     15.15 o 
  -4   9  10       30.51       25.48      9.08 o 
  -3   9  10       61.04       58.68     14.77 o 
  -2   9  10       31.41       35.25      8.79 o 
  -1   9  10     1308.83     1310.28     20.08 o 
   0   9  10      249.58      266.43     12.18 o 
   1   9  10      269.99      288.96     10.40 o 
   2   9  10      463.89      450.72     15.72 o 
   3   9  10       41.21       58.01     10.65 o 
   4   9  10      655.93      664.92     14.85 o 
  -1  10  10      638.57      626.31     19.69 o 
   0  10  10       53.13       51.10     16.61 o 
   1  10  10      156.77      202.36     19.32 o 
   2  10  10      464.14      452.88     22.42 o 
 -13   0  11       63.93       40.46     12.98 o 
 -11   0  11      316.22      304.19     18.34 o 
  -9   0  11        5.17        4.83     10.19 o 
  -7   0  11      578.46      540.69     13.25 o 
  -5   0  11     1281.59     1212.71     14.64 o 
  -3   0  11     1572.06     1564.79     16.58 o 
  -1   0  11     4643.19     4809.84     42.98 o 
   1   0  11     5385.12     5352.45     45.45 o 
   3   0  11      575.08      585.01     12.12 o 
   5   0  11     2742.65     2588.82     31.36 o 
   7   0  11       39.23       34.90      7.76 o 
   9   0  11     4375.61     4376.46     51.52 o 
  11   0  11       14.96       30.95     15.93 o 
 -13   1  11      174.60      182.49     11.53 o 
 -12   1  11        4.89        1.74      8.21 o 
 -11   1  11        2.15       16.36      8.07 o 
 -10   1  11      771.89      727.31     17.02 o 
  -9   1  11      251.61      257.16     13.56 o 
  -8   1  11       17.29       21.53      4.88 o 
  -7   1  11      140.22      162.92      6.62 o 
  -6   1  11     1783.57     1809.72     15.47 o 
  -5   1  11      964.07      961.98     10.14 o 
  -4   1  11       33.96       37.27      3.59 o 
  -3   1  11     2003.24     2032.75     15.95 o 
  -2   1  11     2150.31     2099.00     16.14 o 
  -1   1  11     2222.05     2228.37     16.83 o 
   0   1  11     2004.06     2016.39     13.88 o 
   1   1  11      467.64      449.90      6.44 o 
   2   1  11      486.90      494.15     16.12 o 
   3   1  11     3649.63     3575.56     25.01 o 
   4   1  11      982.02      940.64     11.11 o 
   5   1  11     2455.50     2373.06     20.85 o 
   6   1  11      214.41      213.06      7.70 o 
   7   1  11      129.69      117.37      9.98 o 
   8   1  11        5.39        1.64      5.63 o 
   9   1  11       18.80       22.36      6.40 o 
  10   1  11      132.49      141.20      9.50 o 
  11   1  11      948.27      924.58     21.29 o 
 -13   2  11      377.27      369.69     30.23 o 
 -12   2  11       11.47       17.20      7.01 o 
 -11   2  11      169.80      166.00      8.66 o 
 -10   2  11      925.98      862.82     14.73 o 
  -9   2  11       64.33       71.97      7.60 o 
  -8   2  11       13.05        8.73      5.01 o 
  -7   2  11      281.51      278.55      8.76 o 
  -6   2  11       61.40       48.77      4.27 o 
  -5   2  11     2662.38     2638.89     25.45 o 
  -4   2  11     7536.47     7568.82     49.77 o 
  -3   2  11        4.27        7.67      3.27 o 
  -2   2  11      555.87      555.25      7.99 o 
  -1   2  11      598.80      590.50      7.32 o 
   0   2  11      290.70      278.72      6.60 o 
   1   2  11     2086.67     2100.27     18.46 o 
   2   2  11     3741.73     3660.86     29.03 o 
   3   2  11       24.70       25.94      4.88 o 
   4   2  11      820.09      805.25      9.17 o 
   5   2  11       23.41       29.26      4.10 o 
   6   2  11      622.59      629.33     10.26 o 
   7   2  11     1319.48     1314.84     21.27 o 
   8   2  11      759.74      764.53     12.26 o 
   9   2  11      247.57      264.85     11.17 o 
  10   2  11      127.82      125.49      9.26 o 
  11   2  11        8.80      -10.11     10.11 o 
 -13   3  11      318.36      309.02     20.53 o 
 -12   3  11      265.80      238.04     10.95 o 
 -11   3  11       21.76       12.04      7.19 o 
 -10   3  11      105.73      106.04      8.06 o 
  -9   3  11       15.66       17.46      5.72 o 
  -8   3  11      745.65      737.10     11.64 o 
  -7   3  11     1278.88     1276.54     14.89 o 
  -6   3  11     1558.94     1556.76     16.53 o 
  -5   3  11     1738.11     1771.78     17.63 o 
  -4   3  11      233.74      238.24      6.26 o 
  -3   3  11      101.14       95.13      4.27 o 
  -2   3  11     2450.74     2366.55     20.53 o 
  -1   3  11      115.83      129.26      5.04 o 
   0   3  11     2081.76     2071.81     18.58 o 
   1   3  11      109.02      115.51      5.02 o 
   2   3  11      378.73      360.14      7.72 o 
   3   3  11     1134.96     1083.06     12.39 o 
   4   3  11     3122.35     2988.96     25.40 o 
   5   3  11     1935.34     1874.91     18.24 o 
   6   3  11      426.90      423.52      9.97 o 
   7   3  11       47.89       49.70      7.13 o 
   8   3  11      527.63      485.74     23.85 o 
   9   3  11      119.57      118.15     11.51 o 
  10   3  11     1292.76     1283.44     19.35 o 
  11   3  11      118.49      113.08     11.96 o 
 -12   4  11      310.71      309.77     12.04 o 
 -11   4  11       17.39       16.09      7.63 o 
 -10   4  11      778.30      763.62     12.85 o 
  -9   4  11        4.81        6.25      5.81 o 
  -8   4  11        0.32        2.33      5.55 o 
  -7   4  11       25.87       25.15      5.62 o 
  -6   4  11     3942.00     3904.57     32.70 o 
  -5   4  11        1.86        8.95      4.90 o 
  -4   4  11     1373.26     1377.78     15.10 o 
  -3   4  11      867.04      880.57     11.17 o 
  -2   4  11      143.44      157.09      6.10 o 
  -1   4  11       80.18       75.36      4.95 o 
   0   4  11     1131.44     1139.24     12.88 o 
   1   4  11      274.69      295.97      7.68 o 
   2   4  11     1984.49     1935.04     26.43 o 
   3   4  11      563.15      504.96      9.30 o 
   4   4  11     1013.34      992.27     12.49 o 
   5   4  11      140.94      142.03      6.46 o 
   6   4  11     2717.24     2745.42     40.34 o 
   7   4  11       20.15       14.39      6.50 o 
   8   4  11     1424.61     1418.51     24.15 o 
   9   4  11       59.12       54.70     10.63 o 
  10   4  11       32.78       22.35     10.93 o 
 -12   5  11       54.22       52.99     14.72 o 
 -11   5  11      211.66      219.04      9.26 o 
 -10   5  11       42.26       24.01      6.84 o 
  -9   5  11       88.37       88.65      7.14 o 
  -8   5  11     1544.71     1536.11     17.98 o 
  -7   5  11      694.38      670.50     11.74 o 
  -6   5  11      131.42      128.01      6.85 o 
  -5   5  11      211.43      208.70      8.11 o 
  -4   5  11      212.96      218.16      9.42 o 
  -3   5  11      291.81      283.39      9.61 o 
  -2   5  11      312.43      310.80      8.02 o 
  -1   5  11      399.57      422.66      8.66 o 
   0   5  11     1807.54     1743.14     17.34 o 
   1   5  11       31.57       48.00      5.14 o 
   2   5  11        7.64       12.44      6.30 o 
   3   5  11      236.79      232.06     11.12 o 
   4   5  11      445.10      408.09      9.30 o 
   5   5  11     1210.79     1255.31     15.15 o 
   6   5  11     1599.43     1587.61     35.73 o 
   7   5  11       44.71       56.85      7.52 o 
   8   5  11      679.58      682.98     18.14 o 
   9   5  11      616.66      626.10     18.47 o 
 -11   6  11      209.51      222.51     13.00 o 
 -10   6  11       83.46       82.70      8.57 o 
  -9   6  11      776.60      810.81     14.00 o 
  -8   6  11      108.78      108.47      7.70 o 
  -7   6  11     1045.67     1034.57     14.79 o 
  -6   6  11      262.23      257.48     11.04 o 
  -5   6  11      494.30      517.19     12.61 o 
  -4   6  11      134.21      142.68      8.35 o 
  -3   6  11       27.53       26.35      8.18 o 
  -2   6  11       83.34       92.34      6.04 o 
  -1   6  11      225.66      249.24      8.04 o 
   0   6  11      133.88      153.19      6.51 o 
   1   6  11     1212.86     1229.24     14.69 o 
   2   6  11      289.49      290.15      8.83 o 
   3   6  11     1624.89     1601.61     21.97 o 
   4   6  11       25.32       24.70      6.02 o 
   5   6  11        9.34       10.84      6.68 o 
   6   6  11      723.78      714.33     13.98 o 
   7   6  11     3215.94     3166.10     44.58 o 
   8   6  11       42.73       47.94      8.20 o 
 -10   7  11       64.35       71.93     11.14 o 
  -9   7  11      371.69      375.93     11.58 o 
  -8   7  11      318.55      337.80     10.99 o 
  -7   7  11     1764.72     1764.65     39.52 o 
  -6   7  11       30.66       27.24      8.19 o 
  -5   7  11      712.49      701.18     19.22 o 
  -4   7  11      113.43      121.19      8.94 o 
  -3   7  11      541.83      538.95     13.00 o 
  -2   7  11      301.71      298.42     11.27 o 
  -1   7  11     1167.36     1189.60     17.31 o 
   0   7  11       54.71       52.61      6.13 o 
   1   7  11       80.09       77.84      6.51 o 
   2   7  11        0.77        8.03      5.84 o 
   3   7  11      115.35      123.62     10.36 o 
   4   7  11      650.05      611.62     11.76 o 
   5   7  11     3095.41     3143.53     35.49 o 
   6   7  11      482.05      505.10     13.23 o 
   7   7  11       13.64       19.80      8.30 o 
   8   7  11      293.49      304.79     21.13 o 
  -8   8  11      201.99      194.29     20.00 o 
  -7   8  11        3.12       -8.10      8.70 o 
  -6   8  11      119.29      135.39     10.28 o 
  -5   8  11      736.18      748.44     16.21 o 
  -4   8  11       86.51       74.85      9.09 o 
  -3   8  11      106.85      127.97      9.41 o 
  -2   8  11      969.66      953.24     17.02 o 
  -1   8  11      107.72       98.37      9.02 o 
   0   8  11      201.32      194.74      9.05 o 
   1   8  11     1035.12     1109.27     15.27 o 
   2   8  11        7.01        8.94      6.49 o 
   3   8  11      101.13      108.99      7.68 o 
   4   8  11      391.52      386.13     12.45 o 
   5   8  11      167.14      192.44     10.01 o 
   6   8  11       99.62      118.28     16.15 o 
  -5   9  11      344.03      378.76     24.38 o 
  -4   9  11       33.65       42.92      9.56 o 
  -3   9  11      493.85      492.70     14.72 o 
  -2   9  11      754.06      767.97     16.49 o 
  -1   9  11      114.80      115.64      9.96 o 
   0   9  11      130.75      133.40     10.11 o 
   1   9  11       20.45       16.63      6.95 o 
   2   9  11       88.15       98.86      7.98 o 
   3   9  11      952.01     1003.06     29.06 o 
 -12   0  12       52.40       35.63     12.83 o 
 -10   0  12     2229.90     2169.46     44.61 o 
  -8   0  12     1443.94     1293.13     31.02 o 
  -6   0  12     1225.13     1181.74     19.45 o 
  -4   0  12     1392.88     1469.93     23.29 o 
  -2   0  12    10238.86    10190.54     83.59 o 
   0   0  12       50.62       54.08      4.35 o 
   2   0  12        6.92        8.81     13.66 o 
   4   0  12     1034.46      984.98     16.65 o 
   6   0  12      916.00      893.36     27.14 o 
   8   0  12      526.52      545.40     15.80 o 
  10   0  12     1067.80     1116.15     22.87 o 
 -12   1  12      399.25      383.60     16.00 o 
 -11   1  12      331.75      310.06     13.17 o 
 -10   1  12      847.85      831.46     18.36 o 
  -9   1  12      621.24      626.70     15.93 o 
  -8   1  12     1336.20     1379.26     18.24 o 
  -7   1  12        0.88       -4.44      5.46 o 
  -6   1  12      236.11      223.10      9.25 o 
  -5   1  12       41.75       51.07      4.27 o 
  -4   1  12     2846.02     2914.37     25.53 o 
  -3   1  12     4439.30     4503.79     31.12 o 
  -2   1  12      707.67      711.89      8.58 o 
  -1   1  12      161.89      163.59      5.06 o 
   0   1  12      493.45      455.47     12.03 o 
   1   1  12      193.41      194.18      6.27 o 
   2   1  12      906.54      877.66      9.24 o 
   3   1  12      296.44      302.67      7.22 o 
   4   1  12     2537.57     2413.55     21.05 o 
   5   1  12      436.01      425.86      8.67 o 
   6   1  12       11.48       11.81      5.16 o 
   7   1  12       93.24      102.65      6.48 o 
   8   1  12     1455.69     1428.44     16.73 o 
   9   1  12      383.59      381.30     10.76 o 
  10   1  12      387.37      412.19     13.44 o 
  11   1  12      659.62      684.91     28.15 o 
 -12   2  12       79.36      104.81     13.78 o 
 -11   2  12      162.80      170.86     11.09 o 
 -10   2  12        0.84       -4.06      6.34 o 
  -9   2  12       61.28       61.05      7.10 o 
  -8   2  12      402.10      355.58      8.95 o 
  -7   2  12     1577.38     1543.21     17.08 o 
  -6   2  12      415.34      404.72      8.70 o 
  -5   2  12      525.01      526.08      8.18 o 
  -4   2  12       75.77       83.13      4.42 o 
  -3   2  12      257.73      257.34      6.17 o 
  -2   2  12     2860.24     2825.23     23.35 o 
  -1   2  12     3798.23     3696.31     29.34 o 
   0   2  12     1950.11     1921.16     17.52 o 
   1   2  12       16.33       18.52      5.45 o 
   2   2  12       88.48       88.06      4.90 o 
   3   2  12      481.59      459.88      8.42 o 
   4   2  12      682.15      638.31      9.86 o 
   5   2  12     1825.83     1848.90     27.90 o 
   6   2  12      602.40      605.35     12.44 o 
   7   2  12      246.90      234.49      8.77 o 
   8   2  12      231.41      224.58      8.78 o 
   9   2  12      350.56      319.04     18.93 o 
  10   2  12      169.33      184.46     10.24 o 
  11   2  12     1584.31     1609.02     38.57 o 
 -13   3  12       76.93      116.69     15.55 o 
 -12   3  12       17.19       21.04     11.11 o 
 -11   3  12      569.70      561.91     13.46 o 
 -10   3  12      227.78      229.86     10.84 o 
  -9   3  12      559.55      572.50     11.10 o 
  -8   3  12      109.33       96.12      7.25 o 
  -7   3  12      434.05      436.04      9.63 o 
  -6   3  12       16.35       16.84      5.09 o 
  -5   3  12      110.27      118.09      5.97 o 
  -4   3  12      199.09      195.64      6.20 o 
  -3   3  12     2068.08     2105.35     18.16 o 
  -2   3  12       36.12       35.82      4.56 o 
  -1   3  12     1214.88     1218.01     13.27 o 
   0   3  12     2101.90     2054.43     27.81 o 
   1   3  12      606.51      619.81      9.52 o 
   2   3  12     1387.52     1356.89     14.43 o 
   3   3  12     1608.18     1570.46     16.00 o 
   4   3  12      137.66      123.46     11.62 o 
   5   3  12      431.66      431.34      9.38 o 
   6   3  12       49.72       44.53      7.01 o 
   7   3  12      660.86      665.84     13.87 o 
   8   3  12      867.96      855.25     20.00 o 
   9   3  12     1227.77     1208.67     23.11 o 
  10   3  12      726.68      683.55     27.85 o 
 -12   4  12       28.54       38.36     10.30 o 
 -11   4  12        5.92        4.82      7.75 o 
 -10   4  12      464.72      464.49     11.53 o 
  -9   4  12      331.93      334.48     10.04 o 
  -8   4  12      198.20      189.53      8.08 o 
  -7   4  12     1244.61     1256.74     15.47 o 
  -6   4  12        2.38        4.93      5.37 o 
  -5   4  12      253.32      256.09      8.37 o 
  -4   4  12      113.88      114.35      7.24 o 
  -3   4  12        1.17        5.91      4.52 o 
  -2   4  12      222.01      225.04      7.39 o 
  -1   4  12     1563.68     1566.09     15.92 o 
   0   4  12       50.36       53.33      5.04 o 
   1   4  12     2847.10     2883.42     24.94 o 
   2   4  12      354.66      365.02      8.51 o 
   3   4  12      296.17      316.65      8.46 o 
   4   4  12      125.06      132.49      6.37 o 
   5   4  12     2182.66     2216.76     42.22 o 
   6   4  12       61.27       51.46      6.26 o 
   7   4  12     1416.52     1373.75     23.46 o 
   8   4  12       73.68       87.32     10.65 o 
   9   4  12      424.50      439.19     16.82 o 
 -11   5  12     1282.60     1338.60     20.83 o 
 -10   5  12      296.85      320.11     12.54 o 
  -9   5  12       12.74        9.42      6.58 o 
  -8   5  12       48.28       51.83      6.79 o 
  -7   5  12       18.53       17.28      6.22 o 
  -6   5  12      140.19      157.06      7.33 o 
  -5   5  12       92.73       99.04      7.85 o 
  -4   5  12      377.95      341.86     10.67 o 
  -3   5  12       91.31       96.84      7.43 o 
  -2   5  12      136.07      143.32      8.52 o 
  -1   5  12     1489.21     1454.44     15.68 o 
   0   5  12      116.58      140.63      6.30 o 
   1   5  12      475.15      484.20      9.69 o 
   2   5  12     1740.40     1737.68     17.94 o 
   3   5  12     1697.52     1692.41     20.87 o 
   4   5  12       61.29       77.48      6.27 o 
   5   5  12      294.14      287.58      9.32 o 
   6   5  12       60.21       49.41      7.46 o 
   7   5  12     1077.21     1056.39     16.71 o 
   8   5  12      717.50      716.98     20.08 o 
 -11   6  12        0.24        3.39     17.59 o 
 -10   6  12       76.87       73.38      7.95 o 
  -9   6  12       55.88       63.37      7.61 o 
  -8   6  12        5.33       12.00      6.81 o 
  -7   6  12       56.37       62.29      8.54 o 
  -6   6  12      732.11      730.23     14.78 o 
  -5   6  12       54.11       62.19      7.97 o 
  -4   6  12      114.86      125.33     11.29 o 
  -3   6  12       10.24       13.10      7.10 o 
  -2   6  12       52.18       49.76      8.01 o 
  -1   6  12       84.00       95.60      6.69 o 
   0   6  12     3475.13     3458.81     29.79 o 
   1   6  12        9.53       11.15      5.55 o 
   2   6  12      433.89      429.57      9.99 o 
   3   6  12      238.52      238.79      8.77 o 
   4   6  12     1090.14     1097.64     14.81 o 
   5   6  12      238.57      219.06     10.07 o 
   6   6  12     1260.62     1293.30     18.69 o 
   7   6  12      227.66      251.42     11.53 o 
   8   6  12       45.32       49.14     13.96 o 
 -10   7  12      313.12      280.49     20.83 o 
  -9   7  12       10.62        5.81     15.32 o 
  -8   7  12       41.51       55.93      9.49 o 
  -7   7  12        7.41        0.83      8.43 o 
  -6   7  12        6.23        9.17      8.20 o 
  -5   7  12      215.22      233.07     11.28 o 
  -4   7  12      767.41      784.31     15.68 o 
  -3   7  12      317.84      322.03     11.91 o 
  -2   7  12     1052.32     1036.22     26.27 o 
  -1   7  12      236.40      235.51     11.40 o 
   0   7  12       39.86       40.57      6.25 o 
   1   7  12        6.69        5.93      6.03 o 
   2   7  12     3140.79     3075.12     28.04 o 
   3   7  12      134.52      136.80      7.66 o 
   4   7  12      708.33      691.48     12.59 o 
   5   7  12        0.43        3.93      7.49 o 
   6   7  12        5.10        0.21      7.83 o 
   7   7  12       25.07       18.79     13.74 o 
  -6   8  12      186.67      220.33     11.60 o 
  -5   8  12      189.06      196.81     14.47 o 
  -4   8  12      153.99      160.63     10.45 o 
  -3   8  12        3.85       -6.07      8.29 o 
  -2   8  12      976.24     1043.89     18.18 o 
  -1   8  12        6.32        9.94      8.30 o 
   0   8  12      960.44      910.41     18.49 o 
   1   8  12     1173.53     1168.96     16.36 o 
   2   8  12       89.22       94.48      7.70 o 
   3   8  12       26.22       23.82      7.06 o 
   4   8  12      159.10      172.35      9.87 o 
  -1   9  12      117.65      101.97     18.57 o 
   0   9  12      776.81      746.12     31.02 o 
   1   9  12      431.96      466.36     19.59 o 
   2   9  12        9.70       23.15      9.73 o 
 -11   0  13      249.11      255.65     18.42 o 
  -9   0  13      188.94      191.72     15.17 o 
  -7   0  13     3884.72     3733.03     65.06 o 
  -5   0  13      844.16      813.60     16.17 o 
  -3   0  13       39.33       51.56      6.56 o 
  -1   0  13    10134.71    10403.69    250.93 o 
   1   0  13      229.87      234.09      9.47 o 
   3   0  13       49.58       54.06      6.88 o 
   5   0  13     4305.59     4336.66     50.99 o 
   7   0  13      391.10      387.71     14.42 o 
   9   0  13      940.73      968.43     38.19 o 
 -12   1  13        5.54        8.42      8.65 o 
 -11   1  13      861.16      865.04     19.36 o 
 -10   1  13      533.76      526.39     15.53 o 
  -9   1  13      291.36      280.96     12.68 o 
  -8   1  13       18.53       16.20      8.96 o 
  -7   1  13     1187.91     1250.04     17.33 o 
  -6   1  13      872.78      862.15     12.51 o 
  -5   1  13      845.04      873.26     11.77 o 
  -4   1  13      316.24      308.32      6.91 o 
  -3   1  13      688.21      672.50      8.63 o 
  -2   1  13      110.64      104.01      4.41 o 
  -1   1  13      647.13      642.35      9.32 o 
   0   1  13      115.98      117.67      5.05 o 
   1   1  13     2438.95     2412.23     20.97 o 
   2   1  13      104.49       98.91      6.21 o 
   3   1  13     2705.65     2581.71     26.21 o 
   4   1  13      760.65      730.01     12.58 o 
   5   1  13       65.79       75.65      6.14 o 
   6   1  13     1071.85     1050.20     13.44 o 
   7   1  13     3029.45     3002.89     26.78 o 
   8   1  13      762.36      745.10     12.76 o 
   9   1  13      123.29      118.99      8.05 o 
  10   1  13        2.72       -0.93      8.28 o 
 -12   2  13       20.25       14.42      9.01 o 
 -11   2  13       23.98       15.76      8.81 o 
 -10   2  13       55.18       53.00      9.04 o 
  -9   2  13       93.35       90.27      9.45 o 
  -8   2  13     1864.92     1793.49     18.75 o 
  -7   2  13      179.77      161.17      8.87 o 
  -6   2  13      133.89      131.73      6.37 o 
  -5   2  13       54.08       77.73      4.81 o 
  -4   2  13      232.38      229.33      6.55 o 
  -3   2  13     1025.94     1009.79     11.43 o 
  -2   2  13      488.26      475.13      8.55 o 
  -1   2  13      938.85      955.07     11.54 o 
   0   2  13       14.54       13.99      4.30 o 
   1   2  13       34.20       32.00      4.55 o 
   2   2  13       57.20       55.38      5.53 o 
   3   2  13     1519.04     1500.15     19.19 o 
   4   2  13     1738.53     1720.49     20.39 o 
   5   2  13      117.67      129.55      7.72 o 
   6   2  13      864.59      872.12     14.99 o 
   7   2  13       31.11       20.27      7.39 o 
   8   2  13      375.55      392.66     12.74 o 
   9   2  13      567.87      608.80     18.91 o 
  10   2  13      331.76      351.96     23.93 o 
 -12   3  13       97.50      112.62     15.10 o 
 -11   3  13       48.02       31.90      7.82 o 
 -10   3  13      530.81      570.76     13.41 o 
  -9   3  13      147.40      144.36      7.37 o 
  -8   3  13       34.72       37.62      6.01 o 
  -7   3  13      375.14      377.00      9.49 o 
  -6   3  13      923.86      885.78     12.52 o 
  -5   3  13       99.01      113.26      6.16 o 
  -4   3  13      762.22      773.01     13.41 o 
  -3   3  13      123.26      117.98      7.40 o 
  -2   3  13        6.84        4.76      4.59 o 
  -1   3  13       84.97       96.88      5.48 o 
   0   3  13     1973.53     1942.71     18.49 o 
   1   3  13      397.68      411.43      8.58 o 
   2   3  13     1217.16     1231.01     17.53 o 
   3   3  13       32.46       17.03      5.13 o 
   4   3  13      167.65      170.09      6.96 o 
   5   3  13      473.02      466.15     12.46 o 
   6   3  13      690.82      673.79     16.66 o 
   7   3  13      198.38      210.02      9.83 o 
   8   3  13     1241.59     1233.87     32.87 o 
   9   3  13       56.80       54.27     13.81 o 
 -12   4  13       93.83      139.49     16.98 o 
 -11   4  13       17.65       13.78      8.02 o 
 -10   4  13      268.96      262.22      9.99 o 
  -9   4  13       52.81       59.16      7.78 o 
  -8   4  13      144.24      149.09      8.94 o 
  -7   4  13      144.58      159.76      9.93 o 
  -6   4  13      628.50      655.54     11.39 o 
  -5   4  13       12.65       16.96      6.72 o 
  -4   4  13      768.49      739.41     15.73 o 
  -3   4  13       99.42      104.84      7.50 o 
  -2   4  13     2640.92     2606.12     23.31 o 
  -1   4  13      197.02      189.02      7.27 o 
   0   4  13      355.31      350.06      8.44 o 
   1   4  13       45.50       31.14      6.55 o 
   2   4  13     1929.61     1889.87     21.27 o 
   3   4  13        7.40        2.51      5.28 o 
   4   4  13     2262.41     2278.57     21.82 o 
   5   4  13      599.85      592.98     11.12 o 
   6   4  13       56.03       52.28      7.89 o 
   7   4  13        0.74        3.62      9.26 o 
   8   4  13      131.19      114.80     11.57 o 
 -11   5  13       91.16       93.07     15.55 o 
 -10   5  13      431.94      451.08     11.88 o 
  -9   5  13       31.47       34.64      7.06 o 
  -8   5  13       53.91       55.13      7.12 o 
  -7   5  13      155.46      168.27      8.02 o 
  -6   5  13       85.49       84.91      8.54 o 
  -5   5  13      912.61      888.05     17.61 o 
  -4   5  13     2778.35     2804.79     36.10 o 
  -3   5  13      785.77      785.23     14.26 o 
  -2   5  13      151.84      159.20      6.71 o 
  -1   5  13      121.40      127.77      6.56 o 
   0   5  13     1063.99     1017.64     13.30 o 
   1   5  13      791.27      777.27     11.88 o 
   2   5  13     1720.65     1703.90     18.10 o 
   3   5  13        6.28       11.94      5.81 o 
   4   5  13      948.83      920.68     13.48 o 
   5   5  13       72.91       83.12      7.03 o 
   6   5  13       59.78       57.21      7.94 o 
   7   5  13       87.78       85.82     14.49 o 
 -10   6  13       73.17       65.11     10.72 o 
  -9   6  13      137.92      127.31      8.56 o 
  -8   6  13       92.37      102.94      9.69 o 
  -7   6  13      496.68      515.90     16.79 o 
  -6   6  13      124.70      105.63      9.14 o 
  -5   6  13      231.77      225.71     10.29 o 
  -4   6  13      334.36      325.80     11.74 o 
  -3   6  13     1299.36     1327.15     19.62 o 
  -2   6  13       94.42      106.51      8.52 o 
  -1   6  13     1172.21     1192.11     18.71 o 
   0   6  13       62.65       55.16      6.27 o 
   1   6  13      224.23      219.17      8.43 o 
   2   6  13      804.91      745.02     14.33 o 
   3   6  13      975.10      977.74     18.09 o 
   4   6  13       34.85       39.81      6.79 o 
   5   6  13      180.95      175.35      9.35 o 
   6   6  13        4.67        6.82      7.68 o 
   7   6  13       51.59       59.25     14.19 o 
  -8   7  13        1.80       -0.15     15.32 o 
  -7   7  13        5.40        1.33      8.73 o 
  -6   7  13      828.97      822.82     16.75 o 
  -5   7  13     1659.79     1652.69     31.07 o 
  -4   7  13      561.74      569.58     14.55 o 
  -3   7  13      413.04      421.97     13.14 o 
  -2   7  13       20.79       21.38      8.07 o 
  -1   7  13      239.88      244.37     11.28 o 
   0   7  13       16.90       10.25      6.28 o 
   1   7  13     1462.66     1497.75     17.75 o 
   2   7  13      312.70      301.57     10.09 o 
   3   7  13      162.03      180.87      8.64 o 
   4   7  13      618.88      611.23     12.59 o 
   5   7  13      291.64      328.72     21.06 o 
   6   7  13        9.93        6.26     14.19 o 
  -4   8  13       49.36       61.32     11.45 o 
  -3   8  13      262.84      261.72     11.86 o 
  -2   8  13      512.28      515.45     15.50 o 
  -1   8  13      444.61      446.95     14.12 o 
   0   8  13      276.58      284.28     12.42 o 
   1   8  13        5.95       -0.38      7.30 o 
   2   8  13        0.80       -4.66      6.90 o 
   3   8  13      335.92      334.34     12.84 o 
 -10   0  14       17.65       16.91     12.38 o 
  -8   0  14       87.13      100.16     13.36 o 
  -6   0  14        3.49        2.98      7.47 o 
  -4   0  14     1134.81     1100.31     18.89 o 
  -2   0  14      405.27      434.82     20.68 o 
   0   0  14       39.61       41.74     10.19 o 
   2   0  14     3741.23     3615.28     61.14 o 
   4   0  14      252.87      265.35     11.47 o 
   6   0  14       54.74       52.87      8.94 o 
   8   0  14      945.89      981.42     20.63 o 
  10   0  14      102.66      103.63     18.04 o 
 -11   1  14        8.33        4.58      8.54 o 
 -10   1  14      103.51       92.71      9.97 o 
  -9   1  14       62.59       49.06      8.90 o 
  -8   1  14      224.92      234.43     12.45 o 
  -7   1  14       18.49       15.58      6.45 o 
  -6   1  14      449.90      501.98     10.14 o 
  -5   1  14      267.32      275.52      9.08 o 
  -4   1  14       94.87      105.14      5.76 o 
  -3   1  14      113.16      116.81      5.65 o 
  -2   1  14       27.94       28.99      5.63 o 
  -1   1  14      161.99      164.77      6.17 o 
   0   1  14     2688.21     2681.25     23.11 o 
   1   1  14     2401.92     2368.39     24.85 o 
   2   1  14      684.03      673.08     11.97 o 
   3   1  14      690.85      671.35     12.36 o 
   4   1  14      815.70      809.12     18.69 o 
   5   1  14      260.78      274.40     11.58 o 
   6   1  14     1721.72     1763.62     25.06 o 
   7   1  14      435.78      436.77     12.67 o 
   8   1  14       10.88        9.54      8.09 o 
   9   1  14      502.88      525.11     19.35 o 
 -11   2  14      617.89      622.49     17.52 o 
 -10   2  14      107.55       96.18     21.59 o 
  -9   2  14       18.23       10.54      9.06 o 
  -8   2  14       85.17       87.89      9.90 o 
  -7   2  14      559.27      529.96     12.29 o 
  -6   2  14       17.27        8.28      6.19 o 
  -5   2  14      379.97      354.04      8.84 o 
  -4   2  14     1811.27     1789.83     15.94 o 
  -3   2  14      320.47      318.41      8.15 o 
  -2   2  14      137.76      155.68      6.31 o 
  -1   2  14     1649.16     1698.88     16.88 o 
   0   2  14      238.68      235.11      7.60 o 
   1   2  14     2095.98     2081.82     28.14 o 
   2   2  14      473.71      486.89     10.93 o 
   3   2  14     1274.63     1234.41     16.77 o 
   4   2  14       38.29       46.61      6.76 o 
   5   2  14       62.05       61.46      7.45 o 
   6   2  14       45.60       46.79      7.60 o 
   7   2  14     1089.00     1097.35     17.87 o 
   8   2  14      231.90      246.11     11.72 o 
   9   2  14      209.61      198.36     18.27 o 
 -11   3  14      391.94      346.30     20.00 o 
 -10   3  14      606.47      578.42     17.01 o 
  -9   3  14       42.99       52.39      9.85 o 
  -8   3  14      367.62      382.09      9.97 o 
  -7   3  14      467.31      492.51     11.42 o 
  -6   3  14       31.60       36.24      5.85 o 
  -5   3  14     1004.20     1001.78     15.41 o 
  -4   3  14      474.04      474.97     10.73 o 
  -3   3  14      160.48      156.15      6.61 o 
  -2   3  14      913.19      928.60     12.24 o 
  -1   3  14     1350.96     1379.16     18.79 o 
   0   3  14      489.85      487.82      9.44 o 
   1   3  14     1745.27     1661.66     17.06 o 
   2   3  14       83.13      100.08      6.07 o 
   3   3  14       18.15       22.61      5.44 o 
   4   3  14       11.39       10.83      7.96 o 
   5   3  14     1482.10     1419.75     34.42 o 
   6   3  14        4.55        2.32      7.48 o 
   7   3  14     1134.79     1125.74     18.55 o 
   8   3  14      336.61      332.13     15.82 o 
 -11   4  14        5.64        7.70      9.65 o 
 -10   4  14        0.52        1.60      7.70 o 
  -9   4  14      695.37      723.59     12.92 o 
  -8   4  14      138.34      147.41      7.83 o 
  -7   4  14        4.62        9.75      6.16 o 
  -6   4  14       87.01       83.28      8.04 o 
  -5   4  14      631.73      617.43     13.17 o 
  -4   4  14       44.39       44.76      7.25 o 
  -3   4  14     2193.86     2198.61     23.54 o 
  -2   4  14      241.44      237.76      8.08 o 
  -1   4  14      104.93      106.90      6.17 o 
   0   4  14      228.37      208.89      7.80 o 
   1   4  14      404.43      418.11      9.54 o 
   2   4  14       38.18       42.82      5.93 o 
   3   4  14     2169.47     2116.09     20.93 o 
   4   4  14      246.86      230.77      8.70 o 
   5   4  14      104.06      103.86      8.65 o 
   6   4  14       11.68       10.69      7.84 o 
   7   4  14      339.84      348.91     18.38 o 
 -10   5  14      234.85      246.57     20.72 o 
  -9   5  14      106.82      130.18      8.34 o 
  -8   5  14       83.29       93.63      9.25 o 
  -7   5  14     1314.37     1322.34     19.87 o 
  -6   5  14      500.35      489.94     13.07 o 
  -5   5  14      587.62      629.90     14.33 o 
  -4   5  14      145.83      160.79      9.08 o 
  -3   5  14      712.63      711.55     14.27 o 
  -2   5  14      805.13      807.97     12.24 o 
  -1   5  14      440.31      424.29      9.72 o 
   0   5  14      151.77      172.09      7.29 o 
   1   5  14       16.84       16.65      5.88 o 
   2   5  14       45.22       56.50      6.40 o 
   3   5  14      544.60      525.71     11.02 o 
   4   5  14       23.26       24.14      6.46 o 
   5   5  14      564.06      548.82     15.06 o 
   6   5  14      333.81      340.44     15.23 o 
  -9   6  14       89.52       73.37     16.30 o 
  -8   6  14      291.59      317.98     16.06 o 
  -7   6  14      112.38      109.80      9.83 o 
  -6   6  14       73.78       69.21      9.08 o 
  -5   6  14      161.05      178.93     10.29 o 
  -4   6  14     1010.99     1037.61     17.59 o 
  -3   6  14      219.11      220.73     10.54 o 
  -2   6  14      605.58      608.58     13.99 o 
  -1   6  14       98.78       84.68      6.79 o 
   0   6  14      377.15      369.83     11.25 o 
   1   6  14       50.78       68.91      6.89 o 
   2   6  14      181.32      191.80      8.20 o 
   3   6  14      578.44      552.14     12.79 o 
   4   6  14     1641.71     1640.60     19.15 o 
   5   6  14       29.16       34.75      7.24 o 
   6   6  14       13.51      -13.06     13.06 o 
  -6   7  14      600.61      610.24     18.86 o 
  -5   7  14      139.25      134.82     10.34 o 
  -4   7  14      243.08      253.92     12.04 o 
  -3   7  14       47.75       52.93      8.92 o 
  -2   7  14     1106.38     1097.78     31.19 o 
  -1   7  14       13.21       27.17      8.58 o 
   0   7  14      311.99      335.05     10.44 o 
   1   7  14      321.85      317.23     10.57 o 
   2   7  14      149.75      176.51      8.50 o 
   3   7  14        1.72       -3.36      6.85 o 
   4   7  14      394.09      418.41     17.20 o 
   5   7  14       78.15       76.01     15.47 o 
   1   8  14      156.05      171.72     14.79 o 
 -11   0  15      836.43      919.35     29.51 o 
  -9   0  15       50.51       46.42     13.36 o 
  -7   0  15      421.98      458.24     21.06 o 
  -5   0  15     2360.57     2361.21     36.12 o 
  -3   0  15      293.48      325.09     16.15 o 
  -1   0  15     2440.58     2377.10     44.61 o 
   1   0  15     1898.50     2015.85     40.46 o 
   3   0  15       33.63       17.59     11.62 o 
   5   0  15      834.68      777.90     26.19 o 
   7   0  15      623.95      601.73     25.97 o 
   9   0  15      703.64      729.22     79.10 o 
 -11   1  15       66.11       53.16     10.08 o 
 -10   1  15       14.79        1.23      8.80 o 
  -9   1  15      111.05      104.35     10.27 o 
  -8   1  15       19.92       13.78     10.68 o 
  -7   1  15      668.72      721.90     14.20 o 
  -6   1  15      617.66      655.88     11.42 o 
  -5   1  15      222.07      225.33      8.46 o 
  -4   1  15      265.36      272.11      8.41 o 
  -3   1  15     2174.54     2183.99     24.26 o 
  -2   1  15      863.51      850.33     13.87 o 
  -1   1  15      886.70      916.12     14.19 o 
   0   1  15      304.23      311.60     12.32 o 
   1   1  15      115.68      113.90     13.93 o 
   2   1  15       93.38      101.99      7.14 o 
   3   1  15     2049.50     2002.23     22.78 o 
   4   1  15       72.67       77.84     10.20 o 
   5   1  15      417.61      402.19     11.95 o 
   6   1  15       27.37       20.43      8.74 o 
   7   1  15      471.71      474.82     13.51 o 
   8   1  15       62.43       59.77      9.16 o 
   9   1  15      498.22      510.17     28.31 o 
 -11   2  15        2.82       21.21     12.83 o 
 -10   2  15       12.70        4.02      8.81 o 
  -9   2  15      204.56      200.83     12.10 o 
  -8   2  15        7.46       10.90      7.06 o 
  -7   2  15      734.20      653.28     13.74 o 
  -6   2  15       98.42      103.42      7.79 o 
  -5   2  15       96.08      108.15      7.64 o 
  -4   2  15     1631.82     1660.58     50.42 o 
  -3   2  15      161.45      166.46      8.33 o 
  -2   2  15       66.47       76.32      5.75 o 
  -1   2  15     1834.09     1761.39     17.75 o 
   0   2  15      177.29      177.53      8.23 o 
   1   2  15      128.20      137.55      7.37 o 
   2   2  15     1377.83     1378.69     18.04 o 
   3   2  15      483.72      466.04     11.78 o 
   4   2  15      120.35      136.22      9.25 o 
   5   2  15      246.99      231.63     10.65 o 
   6   2  15       17.56       16.39      7.66 o 
   7   2  15      558.58      586.17     14.52 o 
   8   2  15      326.44      336.71     13.36 o 
 -11   3  15       15.61       20.61     12.76 o 
 -10   3  15      195.47      191.84     25.97 o 
  -9   3  15      214.62      211.71     10.14 o 
  -8   3  15      359.76      341.98     15.94 o 
  -7   3  15      191.88      206.04      9.69 o 
  -6   3  15      827.78      854.65     15.08 o 
  -5   3  15      569.15      550.31     12.79 o 
  -4   3  15      191.46      216.78      9.98 o 
  -3   3  15      561.18      541.29     10.13 o 
  -2   3  15      611.73      675.11     11.11 o 
  -1   3  15       61.48       62.75      5.85 o 
   0   3  15     1001.76      976.05     13.44 o 
   1   3  15       10.47       25.98      5.60 o 
   2   3  15       12.13       15.70      7.74 o 
   3   3  15      459.45      467.41     12.12 o 
   4   3  15      666.68      664.02     14.06 o 
   5   3  15     1413.88     1374.83     19.57 o 
   6   3  15      804.41      797.69     15.89 o 
   7   3  15      106.07      101.84     11.57 o 
 -10   4  15       28.62       33.74     12.76 o 
  -9   4  15        0.68        8.20      6.73 o 
  -8   4  15      197.56      207.26     10.24 o 
  -7   4  15       36.22       32.60      7.98 o 
  -6   4  15      753.55      776.67     15.15 o 
  -5   4  15      162.36      164.21     11.59 o 
  -4   4  15      250.86      246.16     10.61 o 
  -3   4  15       83.32       83.92      6.46 o 
  -2   4  15      288.36      303.54      9.00 o 
  -1   4  15        6.07       12.80      5.62 o 
   0   4  15     1548.36     1513.33     16.92 o 
   1   4  15      505.92      510.48     10.57 o 
   2   4  15      705.21      701.56     11.83 o 
   3   4  15       22.78       30.75      6.25 o 
   4   4  15      227.34      226.44     10.78 o 
   5   4  15        3.68        1.81      7.80 o 
   6   4  15     1757.02     1804.01     31.88 o 
 -10   5  15      110.86      119.53     16.27 o 
  -9   5  15      181.77      176.48     12.74 o 
  -8   5  15     1066.32     1095.23     25.46 o 
  -7   5  15       74.59       82.31      9.32 o 
  -6   5  15      211.72      199.13     10.28 o 
  -5   5  15        7.27       21.17     10.15 o 
  -4   5  15        7.41        9.86      7.63 o 
  -3   5  15       40.86       61.87      9.92 o 
  -2   5  15      902.42      951.22     19.92 o 
  -1   5  15      176.91      184.54      7.89 o 
   0   5  15      192.61      196.57      8.36 o 
   1   5  15       67.65       73.86      6.76 o 
   2   5  15      391.40      388.78     10.38 o 
   3   5  15      395.29      388.03     11.04 o 
   4   5  15     1247.22     1264.32     16.53 o 
   5   5  15      484.02      502.22     16.86 o 
  -7   6  15      396.66      412.59     17.08 o 
  -6   6  15       24.05       25.19      8.73 o 
  -5   6  15       20.59       36.14      8.77 o 
  -4   6  15      130.04      142.83      9.83 o 
  -3   6  15       79.53       95.18      9.17 o 
  -2   6  15       33.01       33.89      8.38 o 
  -1   6  15       51.13       36.50      6.74 o 
   0   6  15      192.70      214.15      8.73 o 
   1   6  15      414.27      395.27     10.84 o 
   2   6  15      161.50      179.52      8.51 o 
   3   6  15      807.65      826.75     13.97 o 
   4   6  15       82.64       92.79     11.50 o 
   5   6  15      139.91      162.15     32.83 o 
  -3   7  15       67.89       70.84      9.58 o 
  -2   7  15        4.80       21.46      8.83 o 
  -1   7  15      671.65      654.53     15.70 o 
   0   7  15       11.82        6.93      7.03 o 
   1   7  15        0.84        5.95      7.78 o 
   2   7  15        4.65       -0.20      7.90 o 
   3   7  15      285.62      273.39     21.36 o 
 -10   0  16      385.21      448.88     23.10 o 
  -8   0  16      546.78      546.25     23.47 o 
  -6   0  16      998.02      976.65     22.00 o 
  -4   0  16       53.54       68.44      8.88 o 
  -2   0  16      290.01      322.30     18.57 o 
   0   0  16      647.82      622.34     22.42 o 
   2   0  16      583.66      636.38     23.40 o 
   4   0  16      179.71      180.25     15.93 o 
   6   0  16     1174.58     1126.92     33.14 o 
 -10   1  16      763.60      792.49     19.90 o 
  -9   1  16      596.94      616.49     17.69 o 
  -8   1  16      215.63      217.09     12.82 o 
  -7   1  16      137.56      130.74      8.69 o 
  -6   1  16        0.61       -2.98      6.62 o 
  -5   1  16       86.39       86.26      7.45 o 
  -4   1  16     1294.23     1359.97     18.50 o 
  -3   1  16      730.10      754.85     14.04 o 
  -2   1  16      137.42      155.83      8.02 o 
  -1   1  16     1276.59     1230.97     21.31 o 
   0   1  16       50.07       51.98      8.53 o 
   1   1  16       22.93       28.84     11.85 o 
   2   1  16      788.70      766.76     17.86 o 
   3   1  16      492.64      492.83     22.57 o 
   4   1  16     1151.12     1117.34     31.70 o 
   5   1  16       15.06       35.67      9.65 o 
   6   1  16       95.43       93.35      8.93 o 
   7   1  16       36.19       35.84      8.75 o 
 -10   2  16        3.49       -2.79     12.23 o 
  -9   2  16       63.15       78.98     10.47 o 
  -8   2  16       36.27       33.99      7.71 o 
  -7   2  16      412.73      400.45     15.68 o 
  -6   2  16       44.39       27.72      9.11 o 
  -5   2  16      433.74      439.28     14.95 o 
  -4   2  16      164.02      159.90      8.62 o 
  -3   2  16      111.78      124.86     11.17 o 
  -2   2  16       43.49       43.47      6.90 o 
  -1   2  16     1378.31     1285.20     17.87 o 
   0   2  16     1404.08     1445.86     23.84 o 
   1   2  16        8.75        4.73      6.60 o 
   2   2  16        1.48        5.06      6.65 o 
   3   2  16        0.20        4.68      6.91 o 
   4   2  16      393.03      404.33     12.21 o 
   5   2  16      524.08      531.55     13.52 o 
   6   2  16      869.54      860.58     16.53 o 
   7   2  16       84.11      107.81     13.02 o 
 -10   3  16        4.11       12.76     12.45 o 
  -9   3  16      821.19      806.50     19.56 o 
  -8   3  16        0.78       -7.21      7.21 o 
  -7   3  16       29.83       14.38      9.62 o 
  -6   3  16        1.07        3.79      8.99 o 
  -5   3  16      442.65      425.81     15.61 o 
  -4   3  16        7.78        1.48      7.01 o 
  -3   3  16      975.52      998.63     14.27 o 
  -2   3  16      595.99      618.16     11.18 o 
  -1   3  16      180.94      203.00      7.96 o 
   0   3  16       11.85       18.92      5.78 o 
   1   3  16      283.04      287.67     12.34 o 
   2   3  16      709.64      715.23     14.09 o 
   3   3  16      638.89      668.90     14.15 o 
   4   3  16        0.94       -7.79      8.13 o 
   5   3  16      141.57      150.20      9.70 o 
   6   3  16        9.75       -6.97     10.48 o 
 -10   4  16      189.52      218.06     18.95 o 
  -9   4  16       48.53       53.97     15.32 o 
  -8   4  16        7.13       -1.22     11.28 o 
  -7   4  16      355.60      363.20     12.78 o 
  -6   4  16       16.71       31.10      8.16 o 
  -5   4  16       21.63       15.58      7.99 o 
  -4   4  16      182.19      180.33      9.47 o 
  -3   4  16       51.90       67.71      8.19 o 
  -2   4  16      149.32      153.64      8.62 o 
  -1   4  16     1324.48     1322.29     15.97 o 
   0   4  16      142.22      131.42      7.30 o 
   1   4  16      651.84      670.64     12.04 o 
   2   4  16      261.05      246.96     10.78 o 
   3   4  16      594.97      584.20     14.01 o 
   4   4  16       54.00       58.85      8.60 o 
   5   4  16      763.38      826.31     20.88 o 
   6   4  16        1.05       17.81     16.23 o 
  -8   5  16       61.25       70.25     11.66 o 
  -7   5  16      150.82      157.12     10.51 o 
  -6   5  16       77.33       88.01     10.12 o 
  -5   5  16      154.03      170.80     13.86 o 
  -4   5  16      110.90      106.22      9.32 o 
  -3   5  16       33.06       32.58      8.30 o 
  -2   5  16      383.36      384.13     13.82 o 
  -1   5  16      827.64      869.19     13.54 o 
   0   5  16       47.60       49.73      6.90 o 
   1   5  16      773.24      763.06     14.11 o 
   2   5  16      630.96      659.26     16.27 o 
   3   5  16      288.54      287.02     10.08 o 
   4   5  16       14.01       31.10     16.91 o 
  -5   6  16       29.74       45.89     16.23 o 
  -4   6  16        3.14        9.99     10.44 o 
  -3   6  16       34.25       19.56     11.31 o 
  -2   6  16        9.10        5.45      8.42 o 
  -1   6  16      179.11      185.59      8.48 o 
   0   6  16     2189.24     2237.31     23.22 o 
   1   6  16        1.17       -0.37      6.79 o 
   2   6  16       23.73       27.16      8.16 o 
   3   6  16      204.59      163.57     16.83 o 
   4   6  16       67.91       84.01     15.62 o 
   0   7  16       80.36      119.71     13.44 o 
  -9   0  17      497.86      480.96     23.85 o 
  -7   0  17       65.04       53.44     13.44 o 
  -5   0  17      295.82      279.60     18.19 o 
  -3   0  17      151.95      138.66     16.00 o 
  -1   0  17     1224.00     1214.55     31.55 o 
   1   0  17      189.38      203.34     15.93 o 
   3   0  17      179.59      223.57     17.59 o 
   5   0  17     1519.25     1599.88     39.55 o 
  -9   1  17       85.05       91.36     14.27 o 
  -8   1  17       16.87       12.81      9.45 o 
  -7   1  17      653.91      678.06     14.74 o 
  -6   1  17       26.12       23.30      7.38 o 
  -5   1  17      110.66      115.62     11.23 o 
  -4   1  17       55.18       46.20      7.78 o 
  -3   1  17      908.19      921.02     19.50 o 
  -2   1  17      109.71      113.13     10.10 o 
  -1   1  17      175.95      165.85     11.01 o 
   0   1  17       10.51       32.64      8.80 o 
   1   1  17      384.32      402.44     22.42 o 
   2   1  17      382.62      392.46     15.03 o 
   3   1  17      885.40      903.13     20.32 o 
   4   1  17       86.23      103.29     11.00 o 
   5   1  17      116.56      129.81     11.95 o 
  -9   2  17        7.49        8.68     12.98 o 
  -8   2  17      640.13      716.25     19.29 o 
  -7   2  17       39.48       24.04      9.97 o 
  -6   2  17        1.58        7.03      9.19 o 
  -5   2  17        0.87       -8.98      8.98 o 
  -4   2  17        4.18        3.25      6.92 o 
  -3   2  17      109.42      130.42      8.51 o 
  -2   2  17      362.13      392.69     11.71 o 
  -1   2  17      154.95      151.81     11.02 o 
   0   2  17      140.06      147.39     10.85 o 
   1   2  17      112.08      114.80     26.38 o 
   2   2  17       19.50        3.45     13.85 o 
   3   2  17      836.41      811.71     19.70 o 
   4   2  17     1510.61     1481.84     26.60 o 
   5   2  17       13.50        9.75     10.11 o 
   6   2  17      214.73      254.82     20.61 o 
  -8   3  17       18.70       31.17     10.59 o 
  -7   3  17      185.55      151.82     12.45 o 
  -6   3  17      188.82      194.90     12.94 o 
  -5   3  17      804.36      830.85     20.17 o 
  -4   3  17      677.17      704.14     18.78 o 
  -3   3  17       12.60       20.55      9.15 o 
  -2   3  17       99.72       86.34     11.10 o 
  -1   3  17        0.84       -1.14      6.74 o 
   0   3  17      282.21      279.69     11.10 o 
   1   3  17      180.08      203.93      9.93 o 
   2   3  17     1580.16     1611.42     21.40 o 
   3   3  17       62.82       62.92      8.52 o 
   4   3  17        3.64        7.60     10.47 o 
   5   3  17       66.26       81.44     15.70 o 
  -8   4  17       15.64       29.44     15.17 o 
  -7   4  17      183.72      152.05     18.53 o 
  -6   4  17      721.92      724.38     29.21 o 
  -5   4  17        1.41        2.22     10.14 o 
  -4   4  17      675.76      655.33     14.69 o 
  -3   4  17        2.24        2.80      7.71 o 
  -2   4  17      459.27      467.55     10.93 o 
  -1   4  17      181.14      206.21      8.48 o 
   0   4  17      124.27      136.06      7.73 o 
   1   4  17       85.63       79.36      8.58 o 
   2   4  17     1642.84     1708.16     78.76 o 
   3   4  17      199.18      175.41     12.79 o 
   4   4  17      357.18      337.25     21.81 o 
  -6   5  17      407.23      422.54     22.49 o 
  -5   5  17      372.35      381.63     15.97 o 
  -4   5  17      828.58      829.89     16.72 o 
  -3   5  17      260.66      269.71     13.19 o 
  -2   5  17      408.28      387.67     13.09 o 
  -1   5  17       69.05       76.97      7.36 o 
   0   5  17      227.78      252.13      9.86 o 
   1   5  17      246.14      271.47     11.71 o 
   2   5  17      294.83      353.02     22.57 o 
  -2   6  17      111.94      102.28     16.83 o 
  -1   6  17      467.46      466.77     24.68 o 
   0   6  17        0.37       -8.90      8.90 o 
   1   6  17       41.73       32.46     14.72 o 
   2   6  17      353.58      359.44     22.34 o 
  -8   0  18       41.03       70.42     15.25 o 
  -6   0  18       13.98       13.12     23.02 o 
  -4   0  18      101.50      110.58     16.08 o 
  -2   0  18      838.60      898.22     28.31 o 
   0   0  18       54.87       43.85     13.59 o 
  -9   1  18       66.18       48.46     14.72 o 
  -8   1  18        3.11        3.20     12.79 o 
  -7   1  18       62.98       52.16     14.64 o 
  -6   1  18      982.33     1046.25     37.97 o 
  -5   1  18        2.58       -3.60      7.78 o 
  -4   1  18      168.54      168.39     12.22 o 
  -3   1  18      252.22      283.33     14.52 o 
  -2   1  18      548.05      537.06     16.90 o 
  -1   1  18      738.24      757.58     22.95 o 
   0   1  18     1180.78     1194.83     22.81 o 
   1   1  18       49.43       45.68      9.91 o 
   2   1  18       54.27       55.95     10.06 o 
   3   1  18       16.58       23.04      9.95 o 
  -7   2  18      124.06      133.56     12.22 o 
  -6   2  18       41.74       23.11     10.18 o 
  -5   2  18       89.48       65.76     18.57 o 
  -4   2  18      255.09      283.92     12.01 o 
  -3   2  18      131.41      143.34     20.42 o 
  -2   2  18       68.36       57.01     10.04 o 
  -1   2  18      618.25      628.43     17.62 o 
   0   2  18      195.23      161.91     11.63 o 
   1   2  18      697.34      688.33     28.95 o 
   2   2  18       43.91       66.79     10.68 o 
  -8   3  18       73.64       70.27     16.30 o 
  -7   3  18      147.72      135.03     17.66 o 
  -6   3  18      290.52      271.15     15.81 o 
  -5   3  18      236.71      248.58     24.83 o 
  -4   3  18        4.14        8.15     10.11 o 
  -3   3  18        0.58       -2.98      7.48 o 
  -2   3  18      431.91      467.89     13.16 o 
  -1   3  18      541.84      601.73     26.87 o 
   0   3  18      425.76      435.49     16.21 o 
   1   3  18      444.18      478.02     40.31 o 
   3   3  18        7.66       24.83     14.04 o 
  -5   4  18      117.34      106.43     17.36 o 
  -4   4  18        1.19        0.68     14.34 o 
  -3   4  18      638.79      639.73     43.10 o 
  -2   4  18      348.40      360.05     19.93 o 
  -1   4  18       60.50       58.21      8.03 o 
   0   4  18        2.66        2.93      8.88 o 
   1   4  18       33.14       28.98     14.42 o 
   2   4  18       74.73       89.29     16.30 o 
  -4   5  18       28.52       67.33     15.62 o 
  -3   5  18       78.92       76.14     11.38 o 
  -2   5  18      104.21       87.72     18.68 o 
  -1   5  18      161.27      196.54     12.94 o 
   0   5  18       28.91       18.19     14.27 o 
  -5   0  19      739.14      764.77     28.31 o 
  -3   0  19        2.80       16.38     15.25 o 
  -1   0  19        7.76       12.83     13.44 o 
  -7   1  19      568.85      526.02     25.29 o 
  -6   1  19      111.54      134.64     12.21 o 
  -5   1  19       68.46       95.31     11.97 o 
  -4   1  19      390.97      396.35     16.81 o 
  -3   1  19      838.42      828.91     20.27 o 
  -2   1  19      121.14      137.95     11.86 o 
  -1   1  19       74.39      112.48     17.59 o 
   0   1  19       59.09       70.82     11.12 o 
  -7   2  19      246.30      269.46     22.80 o 
  -6   2  19      450.17      448.27     35.55 o 
  -5   2  19       93.50       83.29     19.40 o 
  -4   2  19      390.93      408.05     24.30 o 
  -3   2  19        2.72        0.92      9.88 o 
  -2   2  19       16.83       13.88     17.62 o 
  -1   2  19       76.58       93.90     14.79 o 
  -5   3  19        0.21      -10.42     14.27 o 
  -4   3  19      108.22      102.05     16.91 o 
  -2   3  19      505.04      535.00     23.25 o 
  -1   3  19      174.83      186.89     16.61 o 
  -3   4  19        4.50       22.12     14.87 o 
  -2   4  19       10.24       13.89     14.49 o 
  -4   1  20      316.75      377.25     24.23 o 
                                                 
